# Supplementary material for: Severe Hypothermia Induces Ferroptosis in Cerebral Cortical Nerve Cells
Source: Int J Mol Sci. 2024 Jul 25;25(15):8086. doi: 10.3390/ijms25158086 (PMC11311695; doi:10.3390/ijms25158086)
Supplement: Supplementary file 1 [file ijms-25-08086-s001.zip › Supplementary Table S1.xls]

## Sheet: 01_DEGs_12_37
Ensembl_ID	Gene_symbol	Log_FoldChange	logCPM	PValue	FDR_adjusted_P.value	Power	BCOV	group
ENSRNOG00000000406	Ros1	9.038	2.446	2.99699e-19	3.67521e-15	1	0.369	Up
ENSRNOG00000003183	Fmod	-4.157	5.875	2.71659e-16	1.66568e-12	1	0.368	Down
ENSRNOG00000004635	Kera	-5.746	3.868	2.10032e-15	8.5854e-12	1	0.445	Down
ENSRNOG00000019422	Egr1	4.769	8.142	1.14048e-11	3.49644e-08	1	0.503	Up
ENSRNOG00000014350	Ccn1	2.069	6.719	2.69279e-11	6.60433e-08	1	0.249	Up
ENSRNOG00000042838	Junb	3.479	5.692	4.86129e-11	9.93566e-08	1	0.398	Up
ENSRNOG00000020622	Cilp2	-5.772	2.813	5.69277e-11	9.97292e-08	1	0.505	Down
ENSRNOG00000001138	Taok3	-7.49	1.066	8.22368e-11	1.00847e-07	1	0.39	Down
ENSRNOG00000009589	Angptl7	-5.184	2.235	7.20168e-11	1.00847e-07	1	0.455	Down
ENSRNOG00000011306	Myod1	-2.617	3.609	7.68418e-11	1.00847e-07	1	0.288	Down
ENSRNOG00000023148	Col11a1	-3.608	3.334	9.19553e-10	1.02513e-06	1	0.41	Down
ENSRNOG00000017550	Fbln7	-4.192	1.613	4.09586e-09	4.04294e-06	1	0.396	Down
ENSRNOG00000045811	Cldn5	2.002	4.477	4.28592e-09	4.04294e-06	1	0.262	Up
ENSRNOG00000025476	Tmem252	2.637	4.543	9.24883e-09	8.10132e-06	1	0.35	Up
ENSRNOG00000043098	Mt2A	4.467	4.705	1.37491e-08	1.12404e-05	1	0.557	Up
ENSRNOG00000038047	Mt1	5.34	4.243	2.18117e-08	1.67173e-05	1	0.635	Up
ENSRNOG00000003809	Sat1	1.83	4.935	3.65091e-08	2.63359e-05	1	0.26	Up
ENSRNOG00000012886	Maff	3.682	4.965	3.96243e-08	2.69952e-05	1	0.496	Up
ENSRNOG00000024824	Col22a1	-3.171	3.082	4.77511e-08	3.08195e-05	1	0.41	Down
ENSRNOG00000006738	Fbxo32	1.624	7.749	5.5302e-08	3.39084e-05	1	0.245	Up
ENSRNOG00000016576	Carmil1	6.804	0.477	8.08772e-08	4.72284e-05	1	0.412	Up
ENSRNOG00000013917	Igsf10	7.163	0.779	1.03961e-07	5.54294e-05	1	0.506	Up
ENSRNOG00000000640	Egr2	3.582	2.436	1.00472e-07	5.54294e-05	1	0.448	Up
ENSRNOG00000019822	Gadd45b	2.648	4.7	1.27286e-07	6.50379e-05	1	0.387	Up
ENSRNOG00000015896	Rbpms2	-6.692	0.413	1.54721e-07	7.18345e-05	1	0.406	Down
ENSRNOG00000003304	Chad	-5.313	1.556	1.49255e-07	7.18345e-05	1	0.557	Down
ENSRNOG00000009565	Pdk4	1.651	9.713	1.58161e-07	7.18345e-05	1	0.259	Up
ENSRNOG00000010741	Tigd4	-3.709	1.986	2.10873e-07	8.64954e-05	1	0.447	Down
ENSRNOG00000036885	Gbp3	5.422	2.036	2.11601e-07	8.64954e-05	1	0.613	Up
ENSRNOG00000049900	Irf2bp2	1.628	4.664	2.08199e-07	8.64954e-05	1	0.244	Up
ENSRNOG00000008015	Fos	3.922	6.429	2.34498e-07	9.27631e-05	1	0.562	Up
ENSRNOG00000005387	Rbm3	1.604	4.479	2.5863e-07	9.61084e-05	1	0.24	Up
ENSRNOG00000007830	Apold1	3.169	6.449	2.51112e-07	9.61084e-05	1	0.473	Up
ENSRNOG00000001414	Serpine1	2.886	6.521	2.88842e-07	0.000104178	1	0.439	Up
ENSRNOG00000018484	Plk3	2.924	2.035	4.18287e-07	0.000146556	1	0.37	Up
ENSRNOG00000014297	Sdc4	2.216	6.053	5.12658e-07	0.000174631	1	0.352	Up
ENSRNOG00000037085	Xirp1	3.225	10.337	5.73845e-07	0.000190191	1	0.498	Up
ENSRNOG00000027030	Adm	2.281	2.731	7.35758e-07	0.000237437	1	0.322	Up
ENSRNOG00000000299	Foxo3	1.585	4.731	9.98934e-07	0.000314101	1	0.254	Up
ENSRNOG00000004500	Myc	2.282	3.832	1.30052e-06	0.000398706	1	0.359	Up
ENSRNOG00000001189	Sik1	2.985	5.531	1.35263e-06	0.000404569	1	0.477	Up
ENSRNOG00000045829	Thbs1	2.335	5.69	1.70038e-06	0.000496471	1	0.387	Up
ENSRNOG00000029644	Clec2l	-6.352	0.162	2.3657e-06	0.000674664	1	0.421	Down
ENSRNOG00000012404	Thrsp	5.998	7.17	4.50294e-06	0.00125499	1	0.868	Up
ENSRNOG00000001227	Adarb1	1.488	4.348	5.81779e-06	0.00155153	1	0.255	Up
ENSRNOG00000016543	Trim63	1.571	9.418	5.81999e-06	0.00155153	1	0.286	Up
ENSRNOG00000012881	Fgl2	2.09	5.514	7.72304e-06	0.00201506	1	0.373	Up
ENSRNOG00000006532	H3f3b	1.337	7.038	8.43036e-06	0.00215378	1	0.247	Up
ENSRNOG00000003510	Fmo2	2.486	1.905	9.22978e-06	0.00230989	0.997	0.362	Up
ENSRNOG00000049282	Oas2	-6.095	-0.018	9.48903e-06	0.00232431	1	0.406	Down
ENSRNOG00000016950	Otud1	3.769	6.645	9.66647e-06	0.00232431	1	0.635	Up
ENSRNOG00000042717	Ciart	4.592	4.027	1.28908e-05	0.00303999	1	0.735	Up
ENSRNOG00000013851	Spry4	1.823	4.535	1.383e-05	0.00319996	1	0.332	Up
ENSRNOG00000000463	Col11a2	-2.763	2.712	1.4387e-05	0.00326717	1	0.462	Down
ENSRNOG00000011238	Tiparp	1.482	5.339	1.54537e-05	0.00344561	1	0.276	Up
ENSRNOG00000007387	Per1	1.692	6.574	1.70348e-05	0.00373031	1	0.32	Up
ENSRNOG00000001728	Fam43a	1.402	4.043	1.87518e-05	0.00403427	0.998	0.251	Up
ENSRNOG00000010253	Cd163	3.6	0.783	1.91415e-05	0.00404711	0.997	0.491	Up
ENSRNOG00000009341	Hivep3	6.138	-0.01	1.95216e-05	0.00405752	1	0.473	Up
ENSRNOG00000015691	Inka2	-1.538	4.342	2.07393e-05	0.00423876	0.999	0.283	Down
ENSRNOG00000023778	Gcnt2	4.205	0.522	2.46655e-05	0.00495858	0.999	0.495	Up
ENSRNOG00000025587	Plagl1	1.531	3.149	2.6516e-05	0.00521945	0.99	0.265	Up
ENSRNOG00000000414	Cep85l	2.103	4.592	2.71509e-05	0.00521945	1	0.396	Up
ENSRNOG00000003745	Atf3	3.459	6.725	2.72401e-05	0.00521945	1	0.624	Up
ENSRNOG00000003300	Btg2	1.838	7.218	2.81253e-05	0.00530616	1	0.357	Up
ENSRNOG00000016248	Sox18	-1.649	3.197	3.81928e-05	0.00709634	0.994	0.292	Down
ENSRNOG00000007607	Nr4a1	1.911	8.623	3.88382e-05	0.00710856	1	0.379	Up
ENSRNOG00000005067	Zfp36l2	1.36	5.034	4.40846e-05	0.00795014	0.999	0.267	Up
ENSRNOG00000015518	Rbp4	5.835	4.877	5.20741e-05	0.00912265	1	0.946	Up
ENSRNOG00000001607	Adamts1	1.751	6.45	5.1759e-05	0.00912265	1	0.352	Up
ENSRNOG00000023896	Dusp6	1.501	3.701	5.42017e-05	0.00924172	0.995	0.283	Up
ENSRNOG00000015143	Siah1	1.24	3.936	5.42611e-05	0.00924172	0.991	0.232	Up
ENSRNOG00000013862	Dusp2	3.468	1.875	6.96823e-05	0.0117057	0.999	0.6	Up
ENSRNOG00000023085	Pmel	-5.729	-0.261	7.34625e-05	0.0118536	1	0.422	Down
ENSRNOG00000020938	Ppp1r15a	1.839	6.913	7.17826e-05	0.0118536	1	0.377	Up
ENSRNOG00000013552	Scd	7.123	10.103	7.26648e-05	0.0118536	1	1.122	Up
ENSRNOG00000013397	Foxo1	1.616	4.736	8.42194e-05	0.013351	0.999	0.328	Up
ENSRNOG00000050997	Ifrd1	1.142	5.604	8.49204e-05	0.013351	0.999	0.235	Up
ENSRNOG00000030729	C4b	2.581	6.155	9.04773e-05	0.0140446	1	0.519	Up
ENSRNOG00000010589	LOC103689968	1.995	8.364	9.51279e-05	0.0145819	1	0.415	Up
ENSRNOG00000001585	Nrip1	1.218	5.761	0.000107083	0.0162118	0.999	0.256	Up
ENSRNOG00000021438	Tuba1c	1.289	4.247	0.000124722	0.0186521	0.993	0.262	Up
ENSRNOG00000007866	Clec2dl1	2.788	1.829	0.000132765	0.019382	0.995	0.507	Up
ENSRNOG00000028993	LOC102555453	-5.934	2.611	0.000132497	0.019382	1	0.963	Down
ENSRNOG00000013515	Ptpru	-5.581	-0.354	0.000151591	0.0213673	1	0.416	Down
ENSRNOG00000015310	Lrrc32	1.519	4.959	0.000149601	0.0213673	0.999	0.323	Up
ENSRNOG00000014311	Slc7a8	1.067	5.116	0.000150063	0.0213673	0.995	0.225	Up
ENSRNOG00000016119	Fzd7	1.166	5.258	0.00016367	0.0228078	0.997	0.249	Up
ENSRNOG00000045797	Lep	7.464	3.426	0.000172806	0.0235458	1	1.142	Up
ENSRNOG00000017528	Gpr157	1.371	5.709	0.00017171	0.0235458	0.999	0.298	Up
ENSRNOG00000003977	Dusp1	1.481	6.992	0.000177317	0.0238949	1	0.325	Up
ENSRNOG00000019143	Galnt2	-2.533	3.632	0.000184521	0.0245954	0.999	0.516	Down
ENSRNOG00000023257	Adamts9	1.387	5.272	0.000186852	0.0246384	0.998	0.3	Up
ENSRNOG00000009197	Asb4	1.165	3.971	0.000204422	0.0266684	0.98	0.239	Up
ENSRNOG00000000302	Sesn1	1.247	5.487	0.000215781	0.0278539	0.998	0.274	Up
ENSRNOG00000003171	Mpz	1.346	3.839	0.000229338	0.0292956	0.987	0.282	Up
ENSRNOG00000042978	Ncald	-3.15	1.694	0.000231872	0.0293139	0.997	0.579	Down
ENSRNOG00000017693	Slc2a5	3.785	0.271	0.000234801	0.0293813	0.992	0.508	Up
ENSRNOG00000014852	Fbxo30	1.142	4.786	0.000243682	0.0301846	0.992	0.248	Up
ENSRNOG00000019265	Pcdh12	-1.423	3.426	0.000246852	0.0302714	0.981	0.295	Down
ENSRNOG00000017093	Pxdc1	1.178	4.503	0.000252469	0.0303533	0.99	0.254	Up
ENSRNOG00000045636	Fasn	5.071	8.476	0.000252384	0.0303533	1	0.959	Up
ENSRNOG00000011951	Plk2	1.253	3.968	0.000261094	0.0310854	0.984	0.265	Up
ENSRNOG00000048949	Elovl6	4.141	3.288	0.000267845	0.0313513	1	0.799	Up
ENSRNOG00000005964	Nr4a3	3.531	5.578	0.000268441	0.0313513	1	0.725	Up
ENSRNOG00000027295	Aph1b	1.296	3.083	0.000285371	0.0324044	0.952	0.257	Up
ENSRNOG00000000167	Alas2	1.865	3.42	0.000285385	0.0324044	0.994	0.396	Up
ENSRNOG00000015086	Plin1	6.18	3.38	0.000284996	0.0324044	1	1.062	Up
ENSRNOG00000015519	Ces1d	3.888	4.73	0.000290787	0.0327149	1	0.785	Up
ENSRNOG00000017484	Gja5	-2.032	2.335	0.000302941	0.0332827	0.982	0.405	Down
ENSRNOG00000023576	Ecrg4	-2.14	2.91	0.000307268	0.0332827	0.994	0.448	Down
ENSRNOG00000000257	Smpd3	1.516	3.929	0.000306363	0.0332827	0.992	0.33	Up
ENSRNOG00000028616	Pck1	5.877	5.775	0.000309405	0.0332827	1	1.073	Up
ENSRNOG00000006859	Insig1	1.957	6.176	0.000305647	0.0332827	0.999	0.437	Up
ENSRNOG00000029886	Hba-a1	1.644	9.529	0.000329953	0.0351844	0.999	0.377	Up
ENSRNOG00000001821	Adipoq	6.214	6.203	0.000334697	0.0353827	1	1.119	Up
ENSRNOG00000033940	Adgrl4	2.865	1.504	0.000346789	0.0362962	0.989	0.552	Up
ENSRNOG00000006019	G0s2	-2.001	3.524	0.000349258	0.0362962	0.995	0.436	Down
ENSRNOG00000042860	Pappa2	6.523	0.303	0.000365615	0.0373881	1	0.804	Up
ENSRNOG00000002946	Socs3	3.827	1.5	0.000365862	0.0373881	0.999	0.711	Up
ENSRNOG00000022523	Fkbp5	1.067	5.807	0.000382559	0.0385807	0.996	0.245	Up
ENSRNOG00000011815	Sgk1	1.468	6.439	0.000383825	0.0385807	0.999	0.339	Up
ENSRNOG00000022598	Trerf1	3.654	0.176	0.0004232	0.0421927	0.984	0.502	Up
ENSRNOG00000029205	Zfp354c	-5.53	-0.393	0.000434488	0.0424956	1	0.488	Down
ENSRNOG00000045998	Sema6b	1.43	2.908	0.000441916	0.0424956	0.954	0.297	Up
ENSRNOG00000037428	Zfp605	-1.459	3.471	0.00044285	0.0424956	0.98	0.317	Down
ENSRNOG00000018445	Agt	3.163	4.098	0.000435307	0.0424956	1	0.676	Up
ENSRNOG00000001979	Rcan1	2.272	7.623	0.000443565	0.0424956	0.999	0.518	Up
ENSRNOG00000050123	Gdf5	5.81	-0.245	0.000460586	0.0437843	1	0.62	Up
ENSRNOG00000049324	LOC100911766	3.48	0.037	0.000482054	0.0451254	0.973	0.43	Up
ENSRNOG00000000635	Arid5b	1.2	4.217	0.000481439	0.0451254	0.982	0.268	Up
ENSRNOG00000018262	Ampd3	1.445	4.275	0.000492959	0.0457966	0.991	0.329	Up
ENSRNOG00000016550	Dclk2	2.316	1.119	0.000508517	0.0468868	0.942	0.399	Up
ENSRNOG00000021294	Mstn	1.531	5.116	0.000518847	0.0474822	0.996	0.357	Up
ENSRNOG00000019656	Btd	1.676	3.524	0.000530803	0.0482165	0.988	0.376	Up
ENSRNOG00000009406	Tm9sf4	-1.24	3.273	0.000558012	0.0499624	0.948	0.263	Down
ENSRNOG00000014215	Klf9	1.032	7.372	0.000558171	0.0499624	0.997	0.249	Up

## Sheet: 02_DEGs_22_37
Ensembl_ID	Gene_symbol	Log_FoldChange	logCPM	PValue	FDR_adjusted_P.value	Power	BCOV	group
ENSRNOG00000032605	Rpl32-ps3	10.269	3.737	3.41391e-44	4.16087e-40	1	0.241	Up
ENSRNOG00000034237	LOC103690821	-9.961	3.484	8.02418e-39	4.88994e-35	1	0.241	Down
ENSRNOG00000001821	Adipoq	4.756	4.803	5.11981e-19	2.08001e-15	1	0.361	Up
ENSRNOG00000013552	Scd	4.149	7.235	5.40963e-17	1.64832e-13	1	0.364	Up
ENSRNOG00000012404	Thrsp	3.716	5.005	1.77926e-16	4.33714e-13	1	0.326	Up
ENSRNOG00000000158	Cdo1	3.017	3.989	4.87441e-13	9.90155e-10	1	0.299	Up
ENSRNOG00000028616	Pck1	4.046	4.041	8.67966e-13	1.51125e-09	1	0.397	Up
ENSRNOG00000015518	Rbp4	4.173	3.299	1.04777e-12	1.59628e-09	1	0.386	Up
ENSRNOG00000006738	Fbxo32	1.679	7.827	1.14283e-11	1.54765e-08	1	0.202	Up
ENSRNOG00000015519	Ces1d	3.255	4.164	1.93789e-11	2.36191e-08	1	0.352	Up
ENSRNOG00000045797	Lep	6.375	2.426	3.17835e-11	3.41588e-08	1	0.529	Up
ENSRNOG00000045636	Fasn	2.679	6.29	3.36319e-11	3.41588e-08	1	0.316	Up
ENSRNOG00000013917	Igsf10	7.612	1.222	1.22074e-10	1.14449e-07	1	0.417	Up
ENSRNOG00000003809	Sat1	1.759	4.914	1.86563e-10	1.62417e-07	1	0.211	Up
ENSRNOG00000004520	Dync2i1	7.437	1.059	5.41563e-10	4.16483e-07	1	0.413	Up
ENSRNOG00000007743	Mgst1	2.788	3.288	5.46746e-10	4.16483e-07	1	0.317	Up
ENSRNOG00000016258	Zfp516	7.196	0.866	5.99598e-10	4.29876e-07	1	0.369	Up
ENSRNOG00000020872	Cd5	7.175	0.846	7.33389e-10	4.96586e-07	1	0.368	Up
ENSRNOG00000011306	Myod1	-2.012	3.757	8.40746e-10	5.39317e-07	1	0.233	Down
ENSRNOG00000018911	Pfkfb3	2.195	9.477	3.40392e-09	2.07435e-06	1	0.3	Up
ENSRNOG00000001295	S100b	2.512	3.497	4.5291e-09	2.6286e-06	1	0.312	Up
ENSRNOG00000012757	Nek3	6.972	0.686	7.44112e-09	4.12238e-06	1	0.379	Up
ENSRNOG00000038047	Mt1	3.988	3	1.62804e-08	8.6272e-06	1	0.482	Up
ENSRNOG00000001151	Sirt4	-6.945	0.775	2.05069e-08	1.04141e-05	1	0.409	Down
ENSRNOG00000009153	Cidec	3.334	3.304	3.06193e-08	1.49275e-05	1	0.427	Up
ENSRNOG00000016248	Sox18	-1.998	3.176	4.26091e-08	1.99738e-05	1	0.251	Down
ENSRNOG00000020906	Pola2	-1.575	3.568	1.47173e-07	6.6435e-05	1	0.209	Down
ENSRNOG00000000302	Sesn1	1.432	5.653	1.93028e-07	8.40223e-05	1	0.22	Up
ENSRNOG00000050630	LOC108351683	2.049	2.899	2.87278e-07	0.000120736	1	0.275	Up
ENSRNOG00000000443	LOC103689965	4.51	3.851	4.74753e-07	0.000192876	1	0.618	Up
ENSRNOG00000028235	RGD1560795	-6.41	0.37	6.17157e-07	0.000242642	1	0.388	Down
ENSRNOG00000043098	Mt2A	3.009	3.405	6.96795e-07	0.000265392	1	0.444	Up
ENSRNOG00000024923	Nnat	2.782	3.014	9.05633e-07	0.00033448	1	0.409	Up
ENSRNOG00000006859	Insig1	1.157	5.616	1.02401e-06	0.000367076	1	0.188	Up
ENSRNOG00000027513	Rtel1	-1.434	3.751	1.76302e-06	0.000613933	0.999	0.216	Down
ENSRNOG00000030729	C4b	2.473	6.093	2.10412e-06	0.000712361	1	0.412	Up
ENSRNOG00000029644	Clec2l	-6.265	0.269	2.2155e-06	0.000729799	1	0.402	Down
ENSRNOG00000002052	Ccdc80	1.391	6.484	2.29181e-06	0.000735067	1	0.24	Up
ENSRNOG00000022239	Trarg1	2.242	3.749	2.72379e-06	0.000851218	1	0.362	Up
ENSRNOG00000009079	Prkar2b	2.389	2.55	3.06417e-06	0.000933653	0.999	0.362	Up
ENSRNOG00000009730	Cyp7b1	4.019	0.851	3.72528e-06	0.00110741	1	0.426	Up
ENSRNOG00000000632	Cdk1	6.207	0.104	3.87199e-06	0.00112362	1	0.395	Up
ENSRNOG00000028981	Myl10	-6.244	0.262	4.48423e-06	0.00127102	1	0.422	Down
ENSRNOG00000011323	Lgi3	-3.705	0.869	5.06486e-06	0.00140297	0.999	0.414	Down
ENSRNOG00000008839	Pparg	3.552	1.617	5.44774e-06	0.00147549	1	0.495	Up
ENSRNOG00000009227	Aplnr	-1.785	3.197	6.1607e-06	0.00163232	0.999	0.282	Down
ENSRNOG00000005387	Rbm3	1.33	4.314	1.0524e-05	0.00272907	0.999	0.231	Up
ENSRNOG00000009565	Pdk4	1.309	9.498	1.17947e-05	0.00299488	1	0.248	Up
ENSRNOG00000004828	Acvr1c	4.521	0.216	1.52356e-05	0.00367977	1	0.385	Up
ENSRNOG00000001480	Ncf1	-1.835	4.15	1.51833e-05	0.00367977	1	0.328	Down
ENSRNOG00000043498	Sik2	1.1	4.737	1.53978e-05	0.00367977	0.998	0.196	Up
ENSRNOG00000039390	Slc37a2	-2.587	1.709	2.20225e-05	0.00516174	0.996	0.381	Down
ENSRNOG00000016012	Spats2l	-3.861	1.98	2.48234e-05	0.00570845	1	0.592	Down
ENSRNOG00000010938	Slc7a10	3.33	0.867	2.99771e-05	0.00676595	0.996	0.456	Up
ENSRNOG00000000257	Smpd3	1.757	4.132	3.2687e-05	0.00724344	0.999	0.33	Up
ENSRNOG00000037428	Zfp605	-2.883	3.274	3.74702e-05	0.00815512	1	0.512	Down
ENSRNOG00000020923	Tuft1	3.478	0.763	3.86196e-05	0.00825781	0.997	0.433	Up
ENSRNOG00000042860	Pappa2	6.353	0.191	3.96719e-05	0.00833658	1	0.584	Up
ENSRNOG00000018445	Agt	1.736	2.943	4.04284e-05	0.00835155	0.993	0.305	Up
ENSRNOG00000021249	Ap5s1	-3.008	0.914	4.27236e-05	0.00853631	0.991	0.402	Down
ENSRNOG00000019422	Egr1	3.785	7.246	4.23903e-05	0.00853631	1	0.688	Up
ENSRNOG00000033564	Cfd	2.032	4.767	4.5082e-05	0.00886225	1	0.395	Up
ENSRNOG00000019265	Pcdh12	-1.283	3.512	5.24263e-05	0.0101424	0.985	0.229	Down
ENSRNOG00000006019	G0s2	-1.667	3.644	5.69129e-05	0.0107827	0.997	0.313	Down
ENSRNOG00000016243	Casq2	-1.328	6.912	5.75056e-05	0.0107827	1	0.272	Down
ENSRNOG00000011800	F3	1.034	4.286	7.82113e-05	0.014443	0.985	0.197	Up
ENSRNOG00000001001	Retn	3.907	0.743	9.95322e-05	0.0181059	0.999	0.54	Up
ENSRNOG00000049749	Med22	-2.102	2.416	0.000142102	0.0254698	0.991	0.39	Down
ENSRNOG00000009205	Lmo4	1.912	4.174	0.000164706	0.0290933	0.999	0.398	Up
ENSRNOG00000011307	Slmap	-1.499	3.222	0.000168045	0.0292589	0.984	0.292	Down
ENSRNOG00000008934	Tmem65	-1.292	4.125	0.000207427	0.0351127	0.99	0.27	Down
ENSRNOG00000013092	Lonrf3	5.567	-0.308	0.000214196	0.0352787	1	0.409	Up
ENSRNOG00000008199	Odf3l2	3.252	0.526	0.000211646	0.0352787	0.981	0.494	Up
ENSRNOG00000003365	Cadm3	1.098	4.628	0.000220187	0.0357818	0.99	0.232	Up
ENSRNOG00000032994	Myom3	-2.645	5.299	0.000228103	0.0365805	1	0.56	Down
ENSRNOG00000021294	Mstn	1.022	4.793	0.000233973	0.0370346	0.989	0.218	Up
ENSRNOG00000017484	Gja5	-1.683	2.464	0.000237131	0.0370532	0.968	0.315	Down
ENSRNOG00000025587	Plagl1	1.285	3.006	0.000264943	0.0390211	0.948	0.247	Up
ENSRNOG00000042838	Junb	2.139	4.566	0.000261243	0.0390211	0.999	0.462	Up
ENSRNOG00000017716	Ucp3	1.429	7.373	0.000265733	0.0390211	0.999	0.323	Up
ENSRNOG00000010253	Cd163	3.812	0.893	0.000269756	0.0391404	0.996	0.656	Up
ENSRNOG00000018143	Hpdl	-2.197	1.68	0.000346092	0.0488311	0.969	0.405	Down
ENSRNOG00000005690	Lmcd1	-1.721	6.557	0.00035048	0.0488311	0.999	0.392	Down
ENSRNOG00000007516	Smtnl1	-1.517	7.812	0.000352571	0.0488311	0.999	0.35	Down

## Sheet: 03_DEGs_30_37
Ensembl_ID	Gene_symbol	Log_FoldChange	logCPM	PValue	FDR_adjusted_P.value	Power	BCOV	group
ENSRNOG00000019143	Galnt2	-9.965	3.411	1.61407e-49	1.964e-45	1	0.19	Down
ENSRNOG00000034237	LOC103690821	-9.98	3.426	7.40532e-47	4.5054e-43	1	0.202	Down
ENSRNOG00000014241	Ece1	10.032	3.423	5.42209e-30	2.1992e-26	1	0.319	Up
ENSRNOG00000019372	Pc	-9.229	2.71	7.66815e-28	2.33265e-24	1	0.259	Down
ENSRNOG00000012757	Nek3	7.063	0.673	3.3643e-10	8.18736e-07	1	0.322	Up
ENSRNOG00000001608	Nxpe3	-7.03	0.766	6.49019e-10	1.31621e-06	1	0.338	Down
ENSRNOG00000007242	Ehmt1	-7.29	1.007	5.01887e-09	8.72424e-06	1	0.443	Down
ENSRNOG00000033433	Csrnp1	6.686	0.368	9.86305e-08	0.000133348	1	0.389	Up
ENSRNOG00000014562	Hnrnpf	-3.029	2.701	1.34893e-07	0.000164138	1	0.391	Down
ENSRNOG00000042878	Wdr74	-6.545	0.404	3.13301e-07	0.000346567	1	0.399	Down
ENSRNOG00000000632	Cdk1	6.242	0.051	9.18599e-07	0.00093146	1	0.316	Up
ENSRNOG00000019009	Arrdc2	-1.295	5.052	2.53869e-06	0.00237622	1	0.217	Down
ENSRNOG00000026542	Suco	1.092	3.78	3.12719e-06	0.00271798	0.987	0.159	Up
ENSRNOG00000047604	Kbtbd7	6.019	-0.108	6.92453e-06	0.00561718	1	0.362	Up
ENSRNOG00000000521	Cdkn1a	-1.426	4.627	1.03219e-05	0.00738804	1	0.254	Down
ENSRNOG00000022242	Cxcl9	-1.183	4.546	1.65646e-05	0.0111976	0.998	0.211	Down
ENSRNOG00000021243	Siglec1	6.934	0.588	1.81208e-05	0.0116049	1	0.68	Up
ENSRNOG00000011654	Plk4	-5.735	-0.178	2.90955e-05	0.0177017	1	0.343	Down
ENSRNOG00000050630	LOC108351683	1.727	2.595	3.12177e-05	0.0180884	0.985	0.292	Up
ENSRNOG00000000463	Col11a2	-2.725	2.715	3.60306e-05	0.0199282	1	0.483	Down
ENSRNOG00000047790	B9d1	-3.018	0.827	5.03914e-05	0.0266593	0.989	0.409	Down
ENSRNOG00000015150	Spg7	-1.168	3.799	5.569e-05	0.0282348	0.984	0.211	Down
