# Supplementary material for: Severe Hypothermia Induces Ferroptosis in Cerebral Cortical Nerve Cells
Source: Int J Mol Sci. 2024 Jul 25;25(15):8086. doi: 10.3390/ijms25158086 (PMC11311695; doi:10.3390/ijms25158086)
Supplement: Supplementary file 1 [file ijms-25-08086-s001.zip › Supplementary Table S2.xls]

## Sheet: 01_FerrDEGs_12
	Ensembl_ID	Gene_symbol	Log_FoldChange	logCPM	PValue	FDR_adjusted_P.value	Power	BCOV	group
1	ENSRNOG00000019422	Egr1	4.769	8.142	1.14e-11	3.5e-08	1	0.503	Up
2	ENSRNOG00000003809	Sat1	1.83	4.935	3.65e-08	2.63e-05	1	0.26	Up
3	ENSRNOG00000013552	Scd	7.123	10.103	7.27e-05	0.0118536	1	1.122	Up
4	ENSRNOG00000016119	Fzd7	1.166	5.258	0.00016367	0.0228078	0.997	0.249	Up
5	ENSRNOG00000001821	Adipoq	6.214	6.203	0.000334697	0.0353827	1	1.119	Up

## Sheet: 02_FerrDEGs_22
	Ensembl_ID	Gene_symbol	Log_FoldChange	logCPM	PValue	FDR_adjusted_P.value	Power	BCOV	group
1	ENSRNOG00000001821	Adipoq	4.756	4.803	5.12e-19	2.08e-15	1	0.361	Up
2	ENSRNOG00000013552	Scd	4.149	7.235	5.41e-17	1.65e-13	1	0.364	Up
3	ENSRNOG00000003809	Sat1	1.759	4.914	1.87e-10	1.62e-07	1	0.211	Up
4	ENSRNOG00000008839	Pparg	3.552	1.617	5.45e-06	0.00147549	1	0.495	Up
5	ENSRNOG00000019422	Egr1	3.785	7.246	4.24e-05	0.00853631	1	0.688	Up
