# Supplementary material for: Severe Hypothermia Induces Ferroptosis in Cerebral Cortical Nerve Cells
Source: Int J Mol Sci. 2024 Jul 25;25(15):8086. doi: 10.3390/ijms25158086 (PMC11311695; doi:10.3390/ijms25158086)
Supplement: Supplementary file 1 [file ijms-25-08086-s001.zip › Supplementary Table S3.xls]

## Sheet: 01_FerrDEGs-GO-12
ONTOLOGY	ID	Description	GeneRatio	BgRatio	pvalue	p.adjust	qvalue	geneID	Count
BP	GO:0072224	metanephric glomerulus development	2|5	17/18048	8.33705e-06	0.00293337	0.000854593	Adipoq/Egr1	2
BP	GO:0001659	temperature homeostasis	3|5	193/18048	1.1852e-05	0.00293337	0.000854593	Scd/Adipoq/Egr1	3
BP	GO:0072210	metanephric nephron development	2|5	42/18048	5.26348e-05	0.00868473	0.00253016	Adipoq/Egr1	2
BP	GO:0050873	brown fat cell differentiation	2|5	61/18048	0.000111636	0.0136029	0.00396299	Scd/Adipoq	2
BP	GO:0032835	glomerulus development	2|5	76/18048	0.00017357	0.0136029	0.00396299	Adipoq/Egr1	2
BP	GO:0032722	positive regulation of chemokine production	2|5	78/18048	0.000182848	0.0136029	0.00396299	Adipoq/Egr1	2
BP	GO:0071320	cellular response to cAMP	2|5	80/18048	0.000192364	0.0136029	0.00396299	Adipoq/Egr1	2
BP	GO:0001656	metanephros development	2|5	99/18048	0.000294681	0.0147327	0.00429214	Adipoq/Egr1	2
BP	GO:0120162	positive regulation of cold-induced thermogenesis	2|5	101/18048	0.000306701	0.0147327	0.00429214	Scd/Adipoq	2
BP	GO:0070542	response to fatty acid	2|5	102/18048	0.0003128	0.0147327	0.00429214	Scd/Adipoq	2
BP	GO:0032642	regulation of chemokine production	2|5	107/18048	0.000344187	0.0147327	0.00429214	Adipoq/Egr1	2
BP	GO:0032602	chemokine production	2|5	109/18048	0.000357156	0.0147327	0.00429214	Adipoq/Egr1	2
BP	GO:0071867	response to monoamine	2|5	122/18048	0.000447224	0.0157392	0.00458536	Adipoq/Egr1	2
BP	GO:0071869	response to catecholamine	2|5	122/18048	0.000447224	0.0157392	0.00458536	Adipoq/Egr1	2
BP	GO:0014910	regulation of smooth muscle cell migration	2|5	126/18048	0.000476944	0.0157392	0.00458536	Adipoq/Egr1	2
BP	GO:0014909	smooth muscle cell migration	2|5	139/18048	0.000580033	0.0176044	0.00512877	Adipoq/Egr1	2
BP	GO:0120161	regulation of cold-induced thermogenesis	2|5	150/18048	0.000675002	0.0176044	0.00512877	Scd/Adipoq	2
BP	GO:0106106	cold-induced thermogenesis	2|5	152/18048	0.000693029	0.0176044	0.00512877	Scd/Adipoq	2
BP	GO:0014812	muscle cell migration	2|5	154/18048	0.000711289	0.0176044	0.00512877	Adipoq/Egr1	2
BP	GO:0051591	response to cAMP	2|5	154/18048	0.000711289	0.0176044	0.00512877	Adipoq/Egr1	2
BP	GO:0010565	regulation of cellular ketone metabolic process	2|5	158/18048	0.00074851	0.0176434	0.00514014	Adipoq/Egr1	2
BP	GO:1990845	adaptive thermogenesis	2|5	168/18048	0.000845635	0.0190268	0.00554316	Scd/Adipoq	2
BP	GO:0072006	nephron development	2|5	174/18048	0.000906698	0.0195137	0.00568501	Adipoq/Egr1	2
BP	GO:0046683	response to organophosphorus	2|5	199/18048	0.00118352	0.0244101	0.00711151	Adipoq/Egr1	2
BP	GO:0007369	gastrulation	2|5	213/18048	0.00135424	0.026232	0.00764228	Fzd7/Adipoq	2
BP	GO:0071466	cellular response to xenobiotic stimulus	2|5	218/18048	0.00141793	0.026232	0.00764228	Adipoq/Egr1	2
BP	GO:0048660	regulation of smooth muscle cell proliferation	2|5	219/18048	0.00143084	0.026232	0.00764228	Adipoq/Egr1	2
BP	GO:0030258	lipid modification	2|5	229/18048	0.00156306	0.0265203	0.00772629	Scd/Adipoq	2
BP	GO:0048659	smooth muscle cell proliferation	2|5	230/18048	0.00157659	0.0265203	0.00772629	Adipoq/Egr1	2
BP	GO:0014074	response to purine-containing compound	2|5	235/18048	0.00164512	0.0265203	0.00772629	Adipoq/Egr1	2
BP	GO:0042180	cellular ketone metabolic process	2|5	246/18048	0.00180087	0.0265203	0.00772629	Adipoq/Egr1	2
BP	GO:0060828	regulation of canonical Wnt signaling pathway	2|5	256/18048	0.00194839	0.0265203	0.00772629	Fzd7/Egr1	2
BP	GO:0032869	cellular response to insulin stimulus	2|5	264/18048	0.00207047	0.0265203	0.00772629	Adipoq/Egr1	2
BP	GO:0007623	circadian rhythm	2|5	270/18048	0.00216438	0.0265203	0.00772629	Adipoq/Egr1	2
BP	GO:0045471	response to ethanol	2|5	272/18048	0.00219614	0.0265203	0.00772629	Adipoq/Egr1	2
BP	GO:0045444	fat cell differentiation	2|5	275/18048	0.00224419	0.0265203	0.00772629	Scd/Adipoq	2
BP	GO:0030217	T cell differentiation	2|5	302/18048	0.00269922	0.0265203	0.00772629	Fzd7/Egr1	2
BP	GO:0033002	muscle cell proliferation	2|5	305/18048	0.00275228	0.0265203	0.00772629	Adipoq/Egr1	2
BP	GO:0030853	negative regulation of granulocyte differentiation	1|5	10/18048	0.00276763	0.0265203	0.00772629	Adipoq	1
BP	GO:0071317	cellular response to isoquinoline alkaloid	1|5	10/18048	0.00276763	0.0265203	0.00772629	Egr1	1
BP	GO:0071455	cellular response to hyperoxia	1|5	10/18048	0.00276763	0.0265203	0.00772629	Egr1	1
BP	GO:0072203	cell proliferation involved in metanephros development	1|5	10/18048	0.00276763	0.0265203	0.00772629	Egr1	1
BP	GO:1901724	positive regulation of cell proliferation involved in kidney development	1|5	10/18048	0.00276763	0.0265203	0.00772629	Egr1	1
BP	GO:0060070	canonical Wnt signaling pathway	2|5	312/18048	0.00287803	0.0265203	0.00772629	Fzd7/Egr1	2
BP	GO:0009749	response to glucose	2|5	313/18048	0.00289621	0.0265203	0.00772629	Adipoq/Egr1	2
BP	GO:0030111	regulation of Wnt signaling pathway	2|5	324/18048	0.00309988	0.0265203	0.00772629	Fzd7/Egr1	2
BP	GO:0009746	response to hexose	2|5	326/18048	0.00313763	0.0265203	0.00772629	Adipoq/Egr1	2
BP	GO:0007162	negative regulation of cell adhesion	2|5	330/18048	0.00321378	0.0265203	0.00772629	Fzd7/Adipoq	2
BP	GO:0006596	polyamine biosynthetic process	1|5	12/18048	0.00332042	0.0265203	0.00772629	Sat1	1
BP	GO:0009744	response to sucrose	1|5	12/18048	0.00332042	0.0265203	0.00772629	Adipoq	1
BP	GO:0010739	positive regulation of protein kinase A signaling	1|5	12/18048	0.00332042	0.0265203	0.00772629	Adipoq	1
BP	GO:0034115	negative regulation of heterotypic cell-cell adhesion	1|5	12/18048	0.00332042	0.0265203	0.00772629	Adipoq	1
BP	GO:0034285	response to disaccharide	1|5	12/18048	0.00332042	0.0265203	0.00772629	Adipoq	1
BP	GO:0070587	regulation of cell-cell adhesion involved in gastrulation	1|5	12/18048	0.00332042	0.0265203	0.00772629	Adipoq	1
BP	GO:1905208	negative regulation of cardiocyte differentiation	1|5	12/18048	0.00332042	0.0265203	0.00772629	Fzd7	1
BP	GO:0034284	response to monosaccharide	2|5	343/18048	0.00346733	0.0265203	0.00772629	Adipoq/Egr1	2
BP	GO:0008202	steroid metabolic process	2|5	344/18048	0.00348721	0.0265203	0.00772629	Scd/Egr1	2
BP	GO:0031953	negative regulation of protein autophosphorylation	1|5	13/18048	0.00359672	0.0265203	0.00772629	Adipoq	1
BP	GO:0033034	positive regulation of myeloid cell apoptotic process	1|5	13/18048	0.00359672	0.0265203	0.00772629	Adipoq	1
BP	GO:0048733	sebaceous gland development	1|5	13/18048	0.00359672	0.0265203	0.00772629	Scd	1
BP	GO:0061418	regulation of transcription from RNA polymerase II promoter in response to hypoxia	1|5	13/18048	0.00359672	0.0265203	0.00772629	Egr1	1
BP	GO:0070586	cell-cell adhesion involved in gastrulation	1|5	13/18048	0.00359672	0.0265203	0.00772629	Adipoq	1
BP	GO:0072015	podocyte development	1|5	13/18048	0.00359672	0.0265203	0.00772629	Adipoq	1
BP	GO:0072124	regulation of glomerular mesangial cell proliferation	1|5	13/18048	0.00359672	0.0265203	0.00772629	Egr1	1
BP	GO:0010642	negative regulation of platelet-derived growth factor receptor signaling pathway	1|5	14/18048	0.00387296	0.0265203	0.00772629	Adipoq	1
BP	GO:0042402	cellular biogenic amine catabolic process	1|5	14/18048	0.00387296	0.0265203	0.00772629	Sat1	1
BP	GO:0046886	positive regulation of hormone biosynthetic process	1|5	14/18048	0.00387296	0.0265203	0.00772629	Egr1	1
BP	GO:0071872	cellular response to epinephrine stimulus	1|5	14/18048	0.00387296	0.0265203	0.00772629	Adipoq	1
BP	GO:0072110	glomerular mesangial cell proliferation	1|5	14/18048	0.00387296	0.0265203	0.00772629	Egr1	1
BP	GO:0072310	glomerular epithelial cell development	1|5	14/18048	0.00387296	0.0265203	0.00772629	Adipoq	1
BP	GO:1902947	regulation of tau-protein kinase activity	1|5	14/18048	0.00387296	0.0265203	0.00772629	Egr1	1
BP	GO:0032868	response to insulin	2|5	365/18048	0.00391741	0.0265203	0.00772629	Adipoq/Egr1	2
BP	GO:0009310	amine catabolic process	1|5	15/18048	0.00414914	0.0265203	0.00772629	Sat1	1
BP	GO:1900121	negative regulation of receptor binding	1|5	15/18048	0.00414914	0.0265203	0.00772629	Adipoq	1
BP	GO:0062012	regulation of small molecule metabolic process	2|5	380/18048	0.00423934	0.0265203	0.00772629	Adipoq/Egr1	2
BP	GO:0001822	kidney development	2|5	382/18048	0.00428318	0.0265203	0.00772629	Adipoq/Egr1	2
BP	GO:0009743	response to carbohydrate	2|5	382/18048	0.00428318	0.0265203	0.00772629	Adipoq/Egr1	2
BP	GO:0010454	negative regulation of cell fate commitment	1|5	16/18048	0.00442526	0.0265203	0.00772629	Fzd7	1
BP	GO:0019216	regulation of lipid metabolic process	2|5	394/18048	0.00455075	0.0265203	0.00772629	Adipoq/Egr1	2
BP	GO:0072001	renal system development	2|5	396/18048	0.0045961	0.0265203	0.00772629	Adipoq/Egr1	2
BP	GO:0071375	cellular response to peptide hormone stimulus	2|5	399/18048	0.00466452	0.0265203	0.00772629	Adipoq/Egr1	2
BP	GO:0048511	rhythmic process	2|5	400/18048	0.00468744	0.0265203	0.00772629	Adipoq/Egr1	2
BP	GO:0042659	regulation of cell fate specification	1|5	17/18048	0.00470132	0.0265203	0.00772629	Fzd7	1
BP	GO:0048103	somatic stem cell division	1|5	17/18048	0.00470132	0.0265203	0.00772629	Fzd7	1
BP	GO:1901722	regulation of cell proliferation involved in kidney development	1|5	17/18048	0.00470132	0.0265203	0.00772629	Egr1	1
BP	GO:0006595	polyamine metabolic process	1|5	18/18048	0.00497732	0.0265203	0.00772629	Sat1	1
BP	GO:0034433	steroid esterification	1|5	18/18048	0.00497732	0.0265203	0.00772629	Scd	1
BP	GO:0034434	sterol esterification	1|5	18/18048	0.00497732	0.0265203	0.00772629	Scd	1
BP	GO:0034435	cholesterol esterification	1|5	18/18048	0.00497732	0.0265203	0.00772629	Scd	1
BP	GO:0036295	cellular response to increased oxygen levels	1|5	18/18048	0.00497732	0.0265203	0.00772629	Egr1	1
BP	GO:0071639	positive regulation of monocyte chemotactic protein-1 production	1|5	18/18048	0.00497732	0.0265203	0.00772629	Adipoq	1
BP	GO:2000479	regulation of cAMP-dependent protein kinase activity	1|5	18/18048	0.00497732	0.0265203	0.00772629	Adipoq	1
BP	GO:0045860	positive regulation of protein kinase activity	2|5	421/18048	0.00518098	0.0265203	0.00772629	Adipoq/Egr1	2
BP	GO:0072109	glomerular mesangium development	1|5	19/18048	0.00525325	0.0265203	0.00772629	Egr1	1
BP	GO:0030098	lymphocyte differentiation	2|5	426/18048	0.00530195	0.0265203	0.00772629	Fzd7/Egr1	2
BP	GO:0032352	positive regulation of hormone metabolic process	1|5	20/18048	0.00552913	0.0265203	0.00772629	Egr1	1
BP	GO:0045721	negative regulation of gluconeogenesis	1|5	20/18048	0.00552913	0.0265203	0.00772629	Adipoq	1
BP	GO:0060231	mesenchymal to epithelial transition	1|5	20/18048	0.00552913	0.0265203	0.00772629	Fzd7	1
BP	GO:0071871	response to epinephrine	1|5	20/18048	0.00552913	0.0265203	0.00772629	Adipoq	1
BP	GO:0006631	fatty acid metabolic process	2|5	437/18048	0.00557274	0.0265203	0.00772629	Scd/Adipoq	2
BP	GO:0016055	Wnt signaling pathway	2|5	443/18048	0.00572314	0.0265203	0.00772629	Fzd7/Egr1	2
BP	GO:0001655	urogenital system development	2|5	444/18048	0.0057484	0.0265203	0.00772629	Adipoq/Egr1	2
BP	GO:0019221	cytokine-mediated signaling pathway	2|5	445/18048	0.0057737	0.0265203	0.00772629	Adipoq/Egr1	2
BP	GO:0198738	cell-cell signaling by wnt	2|5	446/18048	0.00579906	0.0265203	0.00772629	Fzd7/Egr1	2
BP	GO:0007398	ectoderm development	1|5	21/18048	0.00580494	0.0265203	0.00772629	Fzd7	1
BP	GO:0010804	negative regulation of tumor necrosis factor-mediated signaling pathway	1|5	21/18048	0.00580494	0.0265203	0.00772629	Adipoq	1
BP	GO:0010566	regulation of ketone biosynthetic process	1|5	22/18048	0.00608069	0.0265203	0.00772629	Egr1	1
BP	GO:0030852	regulation of granulocyte differentiation	1|5	22/18048	0.00608069	0.0265203	0.00772629	Adipoq	1
BP	GO:0045475	locomotor rhythm	1|5	22/18048	0.00608069	0.0265203	0.00772629	Egr1	1
BP	GO:0061318	renal filtration cell differentiation	1|5	22/18048	0.00608069	0.0265203	0.00772629	Adipoq	1
BP	GO:0072112	podocyte differentiation	1|5	22/18048	0.00608069	0.0265203	0.00772629	Adipoq	1
BP	GO:0042060	wound healing	2|5	461/18048	0.00618572	0.0265203	0.00772629	Fzd7/Egr1	2
BP	GO:0001666	response to hypoxia	2|5	462/18048	0.00621192	0.0265203	0.00772629	Adipoq/Egr1	2
BP	GO:0010738	regulation of protein kinase A signaling	1|5	23/18048	0.00635638	0.0265203	0.00772629	Adipoq	1
BP	GO:0042448	progesterone metabolic process	1|5	23/18048	0.00635638	0.0265203	0.00772629	Egr1	1
BP	GO:0050872	white fat cell differentiation	1|5	23/18048	0.00635638	0.0265203	0.00772629	Scd	1
BP	GO:0072111	cell proliferation involved in kidney development	1|5	23/18048	0.00635638	0.0265203	0.00772629	Egr1	1
BP	GO:0072311	glomerular epithelial cell differentiation	1|5	23/18048	0.00635638	0.0265203	0.00772629	Adipoq	1
BP	GO:0072202	cell differentiation involved in metanephros development	1|5	24/18048	0.00663201	0.0265203	0.00772629	Adipoq	1
BP	GO:0072243	metanephric nephron epithelium development	1|5	24/18048	0.00663201	0.0265203	0.00772629	Adipoq	1
BP	GO:2000725	regulation of cardiac muscle cell differentiation	1|5	24/18048	0.00663201	0.0265203	0.00772629	Fzd7	1
BP	GO:1901653	cellular response to peptide	2|5	480/18048	0.0066924	0.0265203	0.00772629	Adipoq/Egr1	2
BP	GO:1903131	mononuclear cell differentiation	2|5	484/18048	0.00680146	0.0265203	0.00772629	Fzd7/Egr1	2
BP	GO:0006700	C21-steroid hormone biosynthetic process	1|5	25/18048	0.00690758	0.0265203	0.00772629	Egr1	1
BP	GO:0071605	monocyte chemotactic protein-1 production	1|5	25/18048	0.00690758	0.0265203	0.00772629	Adipoq	1
BP	GO:0071637	regulation of monocyte chemotactic protein-1 production	1|5	25/18048	0.00690758	0.0265203	0.00772629	Adipoq	1
BP	GO:1900120	regulation of receptor binding	1|5	25/18048	0.00690758	0.0265203	0.00772629	Adipoq	1
BP	GO:1904753	negative regulation of vascular associated smooth muscle cell migration	1|5	25/18048	0.00690758	0.0265203	0.00772629	Adipoq	1
BP	GO:0097305	response to alcohol	2|5	488/18048	0.00691136	0.0265203	0.00772629	Adipoq/Egr1	2
BP	GO:0036293	response to decreased oxygen levels	2|5	492/18048	0.00702209	0.0265345	0.00773042	Adipoq/Egr1	2
BP	GO:0010640	regulation of platelet-derived growth factor receptor signaling pathway	1|5	26/18048	0.00718308	0.0265345	0.00773042	Adipoq	1
BP	GO:0010743	regulation of macrophage derived foam cell differentiation	1|5	26/18048	0.00718308	0.0265345	0.00773042	Adipoq	1
BP	GO:0010875	positive regulation of cholesterol efflux	1|5	26/18048	0.00718308	0.0265345	0.00773042	Adipoq	1
BP	GO:0045649	regulation of macrophage differentiation	1|5	26/18048	0.00718308	0.0265345	0.00773042	Adipoq	1
BP	GO:0033674	positive regulation of kinase activity	2|5	500/18048	0.00724602	0.026561	0.00773812	Adipoq/Egr1	2
BP	GO:0033233	regulation of protein sumoylation	1|5	27/18048	0.00745853	0.026561	0.00773812	Egr1	1
BP	GO:0034114	regulation of heterotypic cell-cell adhesion	1|5	27/18048	0.00745853	0.026561	0.00773812	Adipoq	1
BP	GO:0070498	interleukin-1-mediated signaling pathway	1|5	27/18048	0.00745853	0.026561	0.00773812	Egr1	1
BP	GO:0072010	glomerular epithelium development	1|5	27/18048	0.00745853	0.026561	0.00773812	Adipoq	1
BP	GO:0050765	negative regulation of phagocytosis	1|5	29/18048	0.00800924	0.0281175	0.00819161	Adipoq	1
BP	GO:0072207	metanephric epithelium development	1|5	29/18048	0.00800924	0.0281175	0.00819161	Adipoq	1
BP	GO:0010742	macrophage derived foam cell differentiation	1|5	30/18048	0.0082845	0.0288791	0.00841347	Adipoq	1
BP	GO:0072012	glomerulus vasculature development	1|5	31/18048	0.0085597	0.029424	0.00857222	Egr1	1
BP	GO:0090077	foam cell differentiation	1|5	31/18048	0.0085597	0.029424	0.00857222	Adipoq	1
BP	GO:0010453	regulation of cell fate commitment	1|5	32/18048	0.00883484	0.029549	0.00860863	Fzd7	1
BP	GO:0060795	cell fate commitment involved in formation of primary germ layer	1|5	32/18048	0.00883484	0.029549	0.00860863	Fzd7	1
BP	GO:0071372	cellular response to follicle-stimulating hormone stimulus	1|5	32/18048	0.00883484	0.029549	0.00860863	Egr1	1
BP	GO:0120255	olefinic compound biosynthetic process	1|5	32/18048	0.00883484	0.029549	0.00860863	Egr1	1
BP	GO:0046885	regulation of hormone biosynthetic process	1|5	33/18048	0.00910992	0.0298637	0.00870031	Egr1	1
BP	GO:0061437	renal system vasculature development	1|5	33/18048	0.00910992	0.0298637	0.00870031	Egr1	1
BP	GO:0061440	kidney vasculature development	1|5	33/18048	0.00910992	0.0298637	0.00870031	Egr1	1
BP	GO:0034383	low-density lipoprotein particle clearance	1|5	34/18048	0.00938494	0.0301659	0.00878836	Adipoq	1
BP	GO:0044849	estrous cycle	1|5	34/18048	0.00938494	0.0301659	0.00878836	Egr1	1
BP	GO:0071480	cellular response to gamma radiation	1|5	34/18048	0.00938494	0.0301659	0.00878836	Egr1	1
BP	GO:0048261	negative regulation of receptor-mediated endocytosis	1|5	35/18048	0.0096599	0.0308493	0.00898748	Adipoq	1
BP	GO:0071236	cellular response to antibiotic	1|5	36/18048	0.00993479	0.0313231	0.00912549	Egr1	1
BP	GO:0090183	regulation of kidney development	1|5	36/18048	0.00993479	0.0313231	0.00912549	Adipoq	1
BP	GO:0048169	regulation of long-term neuronal synaptic plasticity	1|5	37/18048	0.0102096	0.0317847	0.00925997	Egr1	1
BP	GO:1905207	regulation of cardiocyte differentiation	1|5	37/18048	0.0102096	0.0317847	0.00925997	Fzd7	1
BP	GO:0070293	renal absorption	1|5	38/18048	0.0104844	0.0324361	0.00944976	Adipoq	1
BP	GO:0010737	protein kinase A signaling	1|5	39/18048	0.0107591	0.0326734	0.00951888	Adipoq	1
BP	GO:0032354	response to follicle-stimulating hormone	1|5	39/18048	0.0107591	0.0326734	0.00951888	Egr1	1
BP	GO:0120178	steroid hormone biosynthetic process	1|5	39/18048	0.0107591	0.0326734	0.00951888	Egr1	1
BP	GO:0032373	positive regulation of sterol transport	1|5	40/18048	0.0110338	0.0331013	0.00964355	Adipoq	1
BP	GO:0032376	positive regulation of cholesterol transport	1|5	40/18048	0.0110338	0.0331013	0.00964355	Adipoq	1
BP	GO:0009309	amine biosynthetic process	1|5	41/18048	0.0113084	0.0333193	0.00970705	Sat1	1
BP	GO:0033561	regulation of water loss via skin	1|5	41/18048	0.0113084	0.0333193	0.00970705	Scd	1
BP	GO:0042401	cellular biogenic amine biosynthetic process	1|5	41/18048	0.0113084	0.0333193	0.00970705	Sat1	1
BP	GO:0033032	regulation of myeloid cell apoptotic process	1|5	42/18048	0.0115829	0.0339262	0.00988387	Adipoq	1
BP	GO:0071371	cellular response to gonadotropin stimulus	1|5	43/18048	0.0118574	0.0341244	0.0099416	Egr1	1
BP	GO:0098801	regulation of renal system process	1|5	43/18048	0.0118574	0.0341244	0.0099416	Adipoq	1
BP	GO:2000279	negative regulation of DNA biosynthetic process	1|5	43/18048	0.0118574	0.0341244	0.0099416	Adipoq	1
BP	GO:0010803	regulation of tumor necrosis factor-mediated signaling pathway	1|5	44/18048	0.0121318	0.0343156	0.0099973	Adipoq	1
BP	GO:0017145	stem cell division	1|5	44/18048	0.0121318	0.0343156	0.0099973	Fzd7	1
BP	GO:0051154	negative regulation of striated muscle cell differentiation	1|5	44/18048	0.0121318	0.0343156	0.0099973	Fzd7	1
BP	GO:0008207	C21-steroid hormone metabolic process	1|5	46/18048	0.0126804	0.0352629	0.0102733	Egr1	1
BP	GO:0031952	regulation of protein autophosphorylation	1|5	46/18048	0.0126804	0.0352629	0.0102733	Adipoq	1
BP	GO:0034381	plasma lipoprotein particle clearance	1|5	46/18048	0.0126804	0.0352629	0.0102733	Adipoq	1
BP	GO:0030851	granulocyte differentiation	1|5	47/18048	0.0129546	0.0353647	0.010303	Adipoq	1
BP	GO:0120163	negative regulation of cold-induced thermogenesis	1|5	47/18048	0.0129546	0.0353647	0.010303	Adipoq	1
BP	GO:0007616	long-term memory	1|5	48/18048	0.0132288	0.0353647	0.010303	Egr1	1
BP	GO:0014912	negative regulation of smooth muscle cell migration	1|5	48/18048	0.0132288	0.0353647	0.010303	Adipoq	1
BP	GO:0033028	myeloid cell apoptotic process	1|5	48/18048	0.0132288	0.0353647	0.010303	Adipoq	1
BP	GO:1904706	negative regulation of vascular associated smooth muscle cell proliferation	1|5	48/18048	0.0132288	0.0353647	0.010303	Adipoq	1
BP	GO:0010874	regulation of cholesterol efflux	1|5	49/18048	0.0135029	0.0353647	0.010303	Adipoq	1
BP	GO:0030225	macrophage differentiation	1|5	49/18048	0.0135029	0.0353647	0.010303	Adipoq	1
BP	GO:0035850	epithelial cell differentiation involved in kidney development	1|5	49/18048	0.0135029	0.0353647	0.010303	Adipoq	1
BP	GO:0045923	positive regulation of fatty acid metabolic process	1|5	49/18048	0.0135029	0.0353647	0.010303	Adipoq	1
BP	GO:0046326	positive regulation of glucose import	1|5	49/18048	0.0135029	0.0353647	0.010303	Adipoq	1
BP	GO:1902895	positive regulation of miRNA transcription	1|5	50/18048	0.0137769	0.0358925	0.0104567	Egr1	1
BP	GO:0032350	regulation of hormone metabolic process	1|5	51/18048	0.0140509	0.036225	0.0105536	Egr1	1
BP	GO:0071312	cellular response to alkaloid	1|5	51/18048	0.0140509	0.036225	0.0105536	Egr1	1
BP	GO:0016925	protein sumoylation	1|5	52/18048	0.0143248	0.0363133	0.0105793	Egr1	1
BP	GO:0090317	negative regulation of intracellular protein transport	1|5	52/18048	0.0143248	0.0363133	0.0105793	Adipoq	1
BP	GO:0042181	ketone biosynthetic process	1|5	53/18048	0.0145987	0.0363133	0.0105793	Egr1	1
BP	GO:0043124	negative regulation of I-kappaB kinase/NF-kappaB signaling	1|5	53/18048	0.0145987	0.0363133	0.0105793	Adipoq	1
BP	GO:0043618	regulation of transcription from RNA polymerase II promoter in response to stress	1|5	53/18048	0.0145987	0.0363133	0.0105793	Egr1	1
BP	GO:0055093	response to hyperoxia	1|5	53/18048	0.0145987	0.0363133	0.0105793	Egr1	1
BP	GO:1904752	regulation of vascular associated smooth muscle cell migration	1|5	53/18048	0.0145987	0.0363133	0.0105793	Adipoq	1
BP	GO:0006636	unsaturated fatty acid biosynthetic process	1|5	54/18048	0.0148725	0.0366263	0.0106705	Scd	1
BP	GO:0043403	skeletal muscle tissue regeneration	1|5	54/18048	0.0148725	0.0366263	0.0106705	Fzd7	1
BP	GO:0045806	negative regulation of endocytosis	1|5	55/18048	0.0151462	0.0371158	0.0108131	Adipoq	1
BP	GO:0010677	negative regulation of cellular carbohydrate metabolic process	1|5	56/18048	0.0154199	0.0374159	0.0109006	Adipoq	1
BP	GO:0035567	non-canonical Wnt signaling pathway	1|5	56/18048	0.0154199	0.0374159	0.0109006	Fzd7	1
BP	GO:0002762	negative regulation of myeloid leukocyte differentiation	1|5	57/18048	0.0156935	0.037528	0.0109332	Adipoq	1
BP	GO:0043620	regulation of DNA-templated transcription in response to stress	1|5	57/18048	0.0156935	0.037528	0.0109332	Egr1	1
BP	GO:2000630	positive regulation of miRNA metabolic process	1|5	57/18048	0.0156935	0.037528	0.0109332	Egr1	1
BP	GO:0001975	response to amphetamine	1|5	58/18048	0.0159671	0.0376367	0.0109649	Egr1	1
BP	GO:0010828	positive regulation of glucose transmembrane transport	1|5	58/18048	0.0159671	0.0376367	0.0109649	Adipoq	1
BP	GO:1904738	vascular associated smooth muscle cell migration	1|5	58/18048	0.0159671	0.0376367	0.0109649	Adipoq	1
BP	GO:0006111	regulation of gluconeogenesis	1|5	59/18048	0.0162406	0.0379202	0.0110475	Adipoq	1
BP	GO:0061005	cell differentiation involved in kidney development	1|5	59/18048	0.0162406	0.0379202	0.0110475	Adipoq	1
BP	GO:0014072	response to isoquinoline alkaloid	1|5	61/18048	0.0167874	0.03865	0.0112601	Egr1	1
BP	GO:0036296	response to increased oxygen levels	1|5	61/18048	0.0167874	0.03865	0.0112601	Egr1	1
BP	GO:0045599	negative regulation of fat cell differentiation	1|5	61/18048	0.0167874	0.03865	0.0112601	Adipoq	1
BP	GO:0034113	heterotypic cell-cell adhesion	1|5	62/18048	0.0170607	0.0389172	0.0113379	Adipoq	1
BP	GO:0045912	negative regulation of carbohydrate metabolic process	1|5	62/18048	0.0170607	0.0389172	0.0113379	Adipoq	1
BP	GO:0032731	positive regulation of interleukin-1 beta production	1|5	64/18048	0.0176071	0.0399795	0.0116474	Egr1	1
BP	GO:0032757	positive regulation of interleukin-8 production	1|5	66/18048	0.0181533	0.040477	0.0117923	Adipoq	1
BP	GO:0043407	negative regulation of MAP kinase activity	1|5	66/18048	0.0181533	0.040477	0.0117923	Adipoq	1
BP	GO:0048008	platelet-derived growth factor receptor signaling pathway	1|5	66/18048	0.0181533	0.040477	0.0117923	Adipoq	1
BP	GO:1902893	regulation of miRNA transcription	1|5	66/18048	0.0181533	0.040477	0.0117923	Egr1	1
BP	GO:0010812	negative regulation of cell-substrate adhesion	1|5	67/18048	0.0184263	0.0409015	0.011916	Fzd7	1
BP	GO:0033344	cholesterol efflux	1|5	68/18048	0.0186993	0.0411384	0.011985	Adipoq	1
BP	GO:0061614	miRNA transcription	1|5	68/18048	0.0186993	0.0411384	0.011985	Egr1	1
BP	GO:0042446	hormone biosynthetic process	1|5	69/18048	0.0189722	0.0411896	0.0119999	Egr1	1
BP	GO:0045776	negative regulation of blood pressure	1|5	69/18048	0.0189722	0.0411896	0.0119999	Adipoq	1
BP	GO:0050891	multicellular organismal water homeostasis	1|5	69/18048	0.0189722	0.0411896	0.0119999	Scd	1
BP	GO:0048512	circadian behavior	1|5	72/18048	0.0197905	0.0427785	0.0124629	Egr1	1
BP	GO:0032387	negative regulation of intracellular transport	1|5	73/18048	0.0200631	0.0430425	0.0125398	Adipoq	1
BP	GO:0032922	circadian regulation of gene expression	1|5	74/18048	0.0203357	0.0430425	0.0125398	Egr1	1
BP	GO:0034698	response to gonadotropin	1|5	74/18048	0.0203357	0.0430425	0.0125398	Egr1	1
BP	GO:0051148	negative regulation of muscle cell differentiation	1|5	74/18048	0.0203357	0.0430425	0.0125398	Fzd7	1
BP	GO:0007622	rhythmic behavior	1|5	75/18048	0.0206082	0.0430425	0.0125398	Egr1	1
BP	GO:0010332	response to gamma radiation	1|5	75/18048	0.0206082	0.0430425	0.0125398	Egr1	1
BP	GO:0032732	positive regulation of interleukin-1 production	1|5	75/18048	0.0206082	0.0430425	0.0125398	Egr1	1
BP	GO:0046324	regulation of glucose import	1|5	75/18048	0.0206082	0.0430425	0.0125398	Adipoq	1
BP	GO:0097006	regulation of plasma lipoprotein particle levels	1|5	76/18048	0.0208807	0.0434283	0.0126522	Adipoq	1
BP	GO:0002931	response to ischemia	1|5	78/18048	0.0214254	0.0440066	0.0128206	Egr1	1
BP	GO:0032371	regulation of sterol transport	1|5	78/18048	0.0214254	0.0440066	0.0128206	Adipoq	1
BP	GO:0032374	regulation of cholesterol transport	1|5	78/18048	0.0214254	0.0440066	0.0128206	Adipoq	1
BP	GO:2000628	regulation of miRNA metabolic process	1|5	79/18048	0.0216977	0.0442078	0.0128792	Egr1	1
BP	GO:0001960	negative regulation of cytokine-mediated signaling pathway	1|5	80/18048	0.0219699	0.0442078	0.0128792	Adipoq	1
BP	GO:0006635	fatty acid beta-oxidation	1|5	80/18048	0.0219699	0.0442078	0.0128792	Adipoq	1
BP	GO:0014911	positive regulation of smooth muscle cell migration	1|5	80/18048	0.0219699	0.0442078	0.0128792	Egr1	1
BP	GO:0030104	water homeostasis	1|5	80/18048	0.0219699	0.0442078	0.0128792	Scd	1
BP	GO:0032720	negative regulation of tumor necrosis factor production	1|5	81/18048	0.0222421	0.0445742	0.012986	Adipoq	1
BP	GO:0048168	regulation of neuronal synaptic plasticity	1|5	82/18048	0.0225142	0.0445781	0.0129871	Egr1	1
BP	GO:0051602	response to electrical stimulus	1|5	82/18048	0.0225142	0.0445781	0.0129871	Egr1	1
BP	GO:1903556	negative regulation of tumor necrosis factor superfamily cytokine production	1|5	82/18048	0.0225142	0.0445781	0.0129871	Adipoq	1
BP	GO:0042220	response to cocaine	1|5	84/18048	0.0230582	0.0452929	0.0131954	Egr1	1
BP	GO:0048662	negative regulation of smooth muscle cell proliferation	1|5	84/18048	0.0230582	0.0452929	0.0131954	Adipoq	1
BP	GO:0014075	response to amine	1|5	85/18048	0.0233301	0.0454662	0.0132459	Egr1	1
BP	GO:0035914	skeletal muscle cell differentiation	1|5	85/18048	0.0233301	0.0454662	0.0132459	Egr1	1
BP	GO:0050810	regulation of steroid biosynthetic process	1|5	86/18048	0.023602	0.0456366	0.0132955	Egr1	1
BP	GO:0060761	negative regulation of response to cytokine stimulus	1|5	86/18048	0.023602	0.0456366	0.0132955	Adipoq	1
BP	GO:0070373	negative regulation of ERK1 and ERK2 cascade	1|5	87/18048	0.0238738	0.0458043	0.0133444	Adipoq	1
BP	GO:0071479	cellular response to ionizing radiation	1|5	87/18048	0.0238738	0.0458043	0.0133444	Egr1	1
BP	GO:0006094	gluconeogenesis	1|5	88/18048	0.0241455	0.0461468	0.0134441	Adipoq	1
BP	GO:0050805	negative regulation of synaptic transmission	1|5	90/18048	0.0246888	0.0470036	0.0136938	Adipoq	1
BP	GO:0019319	hexose biosynthetic process	1|5	91/18048	0.0249603	0.0471579	0.0137387	Adipoq	1
BP	GO:0046323	glucose import	1|5	91/18048	0.0249603	0.0471579	0.0137387	Adipoq	1
BP	GO:0033209	tumor necrosis factor-mediated signaling pathway	1|5	92/18048	0.0252318	0.0474896	0.0138353	Adipoq	1
BP	GO:0010586	miRNA metabolic process	1|5	93/18048	0.0255033	0.0476382	0.0138786	Egr1	1
BP	GO:0043525	positive regulation of neuron apoptotic process	1|5	93/18048	0.0255033	0.0476382	0.0138786	Egr1	1
BP	GO:0010827	regulation of glucose transmembrane transport	1|5	94/18048	0.0257746	0.0479641	0.0139736	Adipoq	1
BP	GO:0032677	regulation of interleukin-8 production	1|5	97/18048	0.0265884	0.0491092	0.0143072	Adipoq	1
BP	GO:0046364	monosaccharide biosynthetic process	1|5	97/18048	0.0265884	0.0491092	0.0143072	Adipoq	1
BP	GO:0032637	interleukin-8 production	1|5	98/18048	0.0268595	0.0494255	0.0143994	Adipoq	1
BP	GO:0032370	positive regulation of lipid transport	1|5	99/18048	0.0271306	0.0496301	0.014459	Adipoq	1
BP	GO:0001708	cell fate specification	1|5	100/18048	0.0274016	0.0496301	0.014459	Fzd7	1
BP	GO:0045638	negative regulation of myeloid cell differentiation	1|5	100/18048	0.0274016	0.0496301	0.014459	Adipoq	1
BP	GO:0046677	response to antibiotic	1|5	100/18048	0.0274016	0.0496301	0.014459	Egr1	1
BP	GO:0033077	T cell differentiation in thymus	1|5	101/18048	0.0276725	0.0496301	0.014459	Fzd7	1
BP	GO:0042246	tissue regeneration	1|5	101/18048	0.0276725	0.0496301	0.014459	Fzd7	1
BP	GO:1904705	regulation of vascular associated smooth muscle cell proliferation	1|5	101/18048	0.0276725	0.0496301	0.014459	Adipoq	1
BP	GO:0006576	cellular biogenic amine metabolic process	1|5	103/18048	0.0282143	0.0500576	0.0145835	Sat1	1
BP	GO:0032091	negative regulation of protein binding	1|5	103/18048	0.0282143	0.0500576	0.0145835	Adipoq	1
BP	GO:0046888	negative regulation of hormone secretion	1|5	103/18048	0.0282143	0.0500576	0.0145835	Adipoq	1
BP	GO:1990874	vascular associated smooth muscle cell proliferation	1|5	106/18048	0.0290264	0.0513145	0.0149497	Adipoq	1
BP	GO:0009062	fatty acid catabolic process	1|5	107/18048	0.029297	0.0516085	0.0150353	Adipoq	1
BP	GO:0032611	interleukin-1 beta production	1|5	108/18048	0.0295675	0.051717	0.0150669	Egr1	1
BP	GO:0032651	regulation of interleukin-1 beta production	1|5	108/18048	0.0295675	0.051717	0.0150669	Egr1	1
BP	GO:0019217	regulation of fatty acid metabolic process	1|5	111/18048	0.0303787	0.052763	0.0153717	Adipoq	1
BP	GO:0034446	substrate adhesion-dependent cell spreading	1|5	111/18048	0.0303787	0.052763	0.0153717	Fzd7	1
BP	GO:0071868	cellular response to monoamine stimulus	1|5	112/18048	0.030649	0.0528615	0.0154004	Adipoq	1
BP	GO:0071870	cellular response to catecholamine stimulus	1|5	112/18048	0.030649	0.0528615	0.0154004	Adipoq	1
BP	GO:0043255	regulation of carbohydrate biosynthetic process	1|5	114/18048	0.0311894	0.0534213	0.0155635	Adipoq	1
BP	GO:0051153	regulation of striated muscle cell differentiation	1|5	114/18048	0.0311894	0.0534213	0.0155635	Fzd7	1
BP	GO:0006641	triglyceride metabolic process	1|5	115/18048	0.0314595	0.0536981	0.0156441	Scd	1
BP	GO:0044106	cellular amine metabolic process	1|5	116/18048	0.0317295	0.0539729	0.0157242	Sat1	1
BP	GO:0062014	negative regulation of small molecule metabolic process	1|5	117/18048	0.0319995	0.0542458	0.0158037	Adipoq	1
BP	GO:0019395	fatty acid oxidation	1|5	118/18048	0.0322694	0.0543312	0.0158286	Adipoq	1
BP	GO:1902106	negative regulation of leukocyte differentiation	1|5	118/18048	0.0322694	0.0543312	0.0158286	Adipoq	1
BP	GO:0010906	regulation of glucose metabolic process	1|5	120/18048	0.0328091	0.0550526	0.0160387	Adipoq	1
BP	GO:0019218	regulation of steroid metabolic process	1|5	121/18048	0.0330789	0.0553177	0.0161159	Egr1	1
BP	GO:0030301	cholesterol transport	1|5	122/18048	0.0333485	0.0555809	0.0161926	Adipoq	1
BP	GO:0042698	ovulation cycle	1|5	124/18048	0.0338877	0.0559147	0.0162899	Egr1	1
BP	GO:0071901	negative regulation of protein serine/threonine kinase activity	1|5	124/18048	0.0338877	0.0559147	0.0162899	Adipoq	1
BP	GO:1903707	negative regulation of hemopoiesis	1|5	124/18048	0.0338877	0.0559147	0.0162899	Adipoq	1
BP	GO:0009308	amine metabolic process	1|5	125/18048	0.0341572	0.0559862	0.0163107	Sat1	1
BP	GO:0034440	lipid oxidation	1|5	125/18048	0.0341572	0.0559862	0.0163107	Adipoq	1
BP	GO:1905954	positive regulation of lipid localization	1|5	126/18048	0.0344267	0.0562416	0.0163851	Adipoq	1
BP	GO:0050764	regulation of phagocytosis	1|5	127/18048	0.0346961	0.0564952	0.016459	Adipoq	1
BP	GO:0032612	interleukin-1 production	1|5	129/18048	0.0352346	0.0566271	0.0164974	Egr1	1
BP	GO:0032652	regulation of interleukin-1 production	1|5	129/18048	0.0352346	0.0566271	0.0164974	Egr1	1
BP	GO:0048259	regulation of receptor-mediated endocytosis	1|5	129/18048	0.0352346	0.0566271	0.0164974	Adipoq	1
BP	GO:0072329	monocarboxylic acid catabolic process	1|5	129/18048	0.0352346	0.0566271	0.0164974	Adipoq	1
BP	GO:0072009	nephron epithelium development	1|5	131/18048	0.035773	0.0573062	0.0166953	Adipoq	1
BP	GO:1904659	glucose transmembrane transport	1|5	132/18048	0.0360421	0.057366	0.0167127	Adipoq	1
BP	GO:2000278	regulation of DNA biosynthetic process	1|5	132/18048	0.0360421	0.057366	0.0167127	Adipoq	1
BP	GO:0008645	hexose transmembrane transport	1|5	133/18048	0.0363111	0.0574249	0.0167298	Adipoq	1
BP	GO:0033559	unsaturated fatty acid metabolic process	1|5	133/18048	0.0363111	0.0574249	0.0167298	Scd	1
BP	GO:0048661	positive regulation of smooth muscle cell proliferation	1|5	134/18048	0.03658	0.057666	0.0168001	Egr1	1
BP	GO:0001704	formation of primary germ layer	1|5	137/18048	0.0373866	0.0583797	0.017008	Fzd7	1
BP	GO:0015749	monosaccharide transmembrane transport	1|5	137/18048	0.0373866	0.0583797	0.017008	Adipoq	1
BP	GO:0015918	sterol transport	1|5	137/18048	0.0373866	0.0583797	0.017008	Adipoq	1
BP	GO:0071260	cellular response to mechanical stimulus	1|5	138/18048	0.0376553	0.0586144	0.0170764	Egr1	1
BP	GO:0048709	oligodendrocyte differentiation	1|5	139/18048	0.037924	0.0588475	0.0171443	Egr1	1
BP	GO:0071347	cellular response to interleukin-1	1|5	140/18048	0.0381926	0.0588951	0.0171582	Egr1	1
BP	GO:0090090	negative regulation of canonical Wnt signaling pathway	1|5	140/18048	0.0381926	0.0588951	0.0171582	Egr1	1
BP	GO:0032411	positive regulation of transporter activity	1|5	141/18048	0.0384611	0.0589419	0.0171718	Adipoq	1
BP	GO:1901216	positive regulation of neuron death	1|5	141/18048	0.0384611	0.0589419	0.0171718	Egr1	1
BP	GO:0006639	acylglycerol metabolic process	1|5	144/18048	0.0392664	0.0599903	0.0174772	Scd	1
BP	GO:0002761	regulation of myeloid leukocyte differentiation	1|5	145/18048	0.0395347	0.0600296	0.0174887	Adipoq	1
BP	GO:0050830	defense response to Gram-positive bacterium	1|5	145/18048	0.0395347	0.0600296	0.0174887	Scd	1
BP	GO:0003014	renal system process	1|5	146/18048	0.0398029	0.0600684	0.0175	Adipoq	1
BP	GO:0006638	neutral lipid metabolic process	1|5	146/18048	0.0398029	0.0600684	0.0175	Scd	1
BP	GO:0001959	regulation of cytokine-mediated signaling pathway	1|5	149/18048	0.0406073	0.061096	0.0177994	Adipoq	1
BP	GO:0014823	response to activity	1|5	151/18048	0.0411432	0.061343	0.0178713	Adipoq	1
BP	GO:0034219	carbohydrate transmembrane transport	1|5	151/18048	0.0411432	0.061343	0.0178713	Adipoq	1
BP	GO:0034754	cellular hormone metabolic process	1|5	151/18048	0.0411432	0.061343	0.0178713	Egr1	1
BP	GO:0051053	negative regulation of DNA metabolic process	1|5	154/18048	0.0419467	0.0623532	0.0181656	Adipoq	1
BP	GO:0006633	fatty acid biosynthetic process	1|5	157/18048	0.0427496	0.0633564	0.0184579	Scd	1
BP	GO:0045598	regulation of fat cell differentiation	1|5	161/18048	0.0438193	0.0645553	0.0188072	Adipoq	1
BP	GO:0055007	cardiac muscle cell differentiation	1|5	161/18048	0.0438193	0.0645553	0.0188072	Fzd7	1
BP	GO:0060759	regulation of response to cytokine stimulus	1|5	162/18048	0.0440866	0.0647563	0.0188657	Adipoq	1
BP	GO:0008643	carbohydrate transport	1|5	163/18048	0.0443538	0.0647645	0.0188681	Adipoq	1
BP	GO:0051224	negative regulation of protein transport	1|5	163/18048	0.0443538	0.0647645	0.0188681	Adipoq	1
BP	GO:0072073	kidney epithelium development	1|5	167/18048	0.0454221	0.0661289	0.0192656	Adipoq	1
BP	GO:0006694	steroid biosynthetic process	1|5	168/18048	0.0456891	0.0661289	0.0192656	Egr1	1
BP	GO:1904950	negative regulation of establishment of protein localization	1|5	168/18048	0.0456891	0.0661289	0.0192656	Adipoq	1
BP	GO:0062013	positive regulation of small molecule metabolic process	1|5	169/18048	0.0459559	0.0663212	0.0193217	Adipoq	1
BP	GO:0032368	regulation of lipid transport	1|5	170/18048	0.0462227	0.0665124	0.0193773	Adipoq	1
BP	GO:0019827	stem cell population maintenance	1|5	171/18048	0.0464895	0.0666818	0.0194267	Fzd7	1
BP	GO:0051147	regulation of muscle cell differentiation	1|5	172/18048	0.0467562	0.0666818	0.0194267	Fzd7	1
BP	GO:0007613	memory	1|5	173/18048	0.0470228	0.0666818	0.0194267	Egr1	1
BP	GO:0030178	negative regulation of Wnt signaling pathway	1|5	173/18048	0.0470228	0.0666818	0.0194267	Egr1	1
BP	GO:0050728	negative regulation of inflammatory response	1|5	173/18048	0.0470228	0.0666818	0.0194267	Adipoq	1
BP	GO:0045834	positive regulation of lipid metabolic process	1|5	174/18048	0.0472894	0.0666818	0.0194267	Adipoq	1
BP	GO:0120254	olefinic compound metabolic process	1|5	174/18048	0.0472894	0.0666818	0.0194267	Egr1	1
BP	GO:0070555	response to interleukin-1	1|5	175/18048	0.0475559	0.0666818	0.0194267	Egr1	1
BP	GO:0010675	regulation of cellular carbohydrate metabolic process	1|5	176/18048	0.0478223	0.0666818	0.0194267	Adipoq	1
BP	GO:0055088	lipid homeostasis	1|5	176/18048	0.0478223	0.0666818	0.0194267	Scd	1
BP	GO:0098727	maintenance of cell number	1|5	176/18048	0.0478223	0.0666818	0.0194267	Fzd7	1
BP	GO:0051100	negative regulation of binding	1|5	177/18048	0.0480887	0.0668649	0.0194801	Adipoq	1
BP	GO:0030509	BMP signaling pathway	1|5	179/18048	0.0486213	0.0674161	0.0196406	Egr1	1
BP	GO:0043123	positive regulation of I-kappaB kinase/NF-kappaB signaling	1|5	184/18048	0.0499518	0.0690674	0.0201217	Adipoq	1
BP	GO:0043279	response to alkaloid	1|5	189/18048	0.0512807	0.0707074	0.0205995	Egr1	1
BP	GO:0071897	DNA biosynthetic process	1|5	191/18048	0.0518119	0.0712413	0.0207551	Adipoq	1
BP	GO:0010212	response to ionizing radiation	1|5	193/18048	0.0523428	0.0717384	0.0208999	Egr1	1
BP	GO:0071772	response to BMP	1|5	194/18048	0.0526082	0.0717384	0.0208999	Egr1	1
BP	GO:0071773	cellular response to BMP stimulus	1|5	194/18048	0.0526082	0.0717384	0.0208999	Egr1	1
BP	GO:0043409	negative regulation of MAPK cascade	1|5	198/18048	0.0536691	0.0727841	0.0212045	Adipoq	1
BP	GO:0071478	cellular response to radiation	1|5	198/18048	0.0536691	0.0727841	0.0212045	Egr1	1
BP	GO:0035051	cardiocyte differentiation	1|5	200/18048	0.0541992	0.0733022	0.0213555	Fzd7	1
BP	GO:1903531	negative regulation of secretion by cell	1|5	202/18048	0.0547291	0.0737279	0.0214795	Adipoq	1
BP	GO:0032640	tumor necrosis factor production	1|5	204/18048	0.0552587	0.0737279	0.0214795	Adipoq	1
BP	GO:0032680	regulation of tumor necrosis factor production	1|5	204/18048	0.0552587	0.0737279	0.0214795	Adipoq	1
BP	GO:0043405	regulation of MAP kinase activity	1|5	204/18048	0.0552587	0.0737279	0.0214795	Adipoq	1
BP	GO:0072330	monocarboxylic acid biosynthetic process	1|5	204/18048	0.0552587	0.0737279	0.0214795	Scd	1
BP	GO:1905952	regulation of lipid localization	1|5	205/18048	0.0555234	0.0738819	0.0215244	Adipoq	1
BP	GO:0046890	regulation of lipid biosynthetic process	1|5	207/18048	0.0560527	0.0739895	0.0215557	Egr1	1
BP	GO:0071706	tumor necrosis factor superfamily cytokine production	1|5	207/18048	0.0560527	0.0739895	0.0215557	Adipoq	1
BP	GO:1903555	regulation of tumor necrosis factor superfamily cytokine production	1|5	207/18048	0.0560527	0.0739895	0.0215557	Adipoq	1
BP	GO:0016051	carbohydrate biosynthetic process	1|5	208/18048	0.0563172	0.0740951	0.0215864	Adipoq	1
BP	GO:0006109	regulation of carbohydrate metabolic process	1|5	209/18048	0.0565817	0.0740951	0.0215864	Adipoq	1
BP	GO:0071456	cellular response to hypoxia	1|5	209/18048	0.0565817	0.0740951	0.0215864	Egr1	1
BP	GO:0060291	long-term synaptic potentiation	1|5	210/18048	0.0568461	0.0742449	0.0216301	Egr1	1
BP	GO:0006006	glucose metabolic process	1|5	212/18048	0.0573748	0.0747382	0.0217738	Adipoq	1
BP	GO:0007519	skeletal muscle tissue development	1|5	215/18048	0.0581674	0.0755718	0.0220167	Egr1	1
BP	GO:0050731	positive regulation of peptidyl-tyrosine phosphorylation	1|5	216/18048	0.0584314	0.0757161	0.0220587	Adipoq	1
BP	GO:0022408	negative regulation of cell-cell adhesion	1|5	221/18048	0.0597509	0.0771616	0.0224798	Adipoq	1
BP	GO:0006469	negative regulation of protein kinase activity	1|5	222/18048	0.0600146	0.0771616	0.0224798	Adipoq	1
BP	GO:0008217	regulation of blood pressure	1|5	222/18048	0.0600146	0.0771616	0.0224798	Adipoq	1
BP	GO:0043393	regulation of protein binding	1|5	225/18048	0.0608054	0.0779758	0.022717	Adipoq	1
BP	GO:0071902	positive regulation of protein serine/threonine kinase activity	1|5	228/18048	0.0615957	0.0787851	0.0229528	Adipoq	1
BP	GO:0044242	cellular lipid catabolic process	1|5	229/18048	0.061859	0.078918	0.0229915	Adipoq	1
BP	GO:0060538	skeletal muscle organ development	1|5	231/18048	0.0623854	0.079385	0.0231276	Egr1	1
BP	GO:0051048	negative regulation of secretion	1|5	234/18048	0.0631746	0.0801831	0.0233601	Adipoq	1
BP	GO:0036294	cellular response to decreased oxygen levels	1|5	235/18048	0.0634375	0.0803109	0.0233973	Egr1	1
BP	GO:0046395	carboxylic acid catabolic process	1|5	236/18048	0.0637004	0.080438	0.0234344	Adipoq	1
BP	GO:0016054	organic acid catabolic process	1|5	238/18048	0.064226	0.08069	0.0235078	Adipoq	1
BP	GO:0045637	regulation of myeloid cell differentiation	1|5	238/18048	0.064226	0.08069	0.0235078	Adipoq	1
BP	GO:0098742	cell-cell adhesion via plasma-membrane adhesion molecules	1|5	239/18048	0.0644887	0.080815	0.0235442	Adipoq	1
BP	GO:0006909	phagocytosis	1|5	243/18048	0.065539	0.0816333	0.0237826	Adipoq	1
BP	GO:0010810	regulation of cell-substrate adhesion	1|5	244/18048	0.0658014	0.0816333	0.0237826	Fzd7	1
BP	GO:0019318	hexose metabolic process	1|5	244/18048	0.0658014	0.0816333	0.0237826	Adipoq	1
BP	GO:1903828	negative regulation of protein localization	1|5	244/18048	0.0658014	0.0816333	0.0237826	Adipoq	1
BP	GO:0033673	negative regulation of kinase activity	1|5	245/18048	0.0660637	0.0816701	0.0237933	Adipoq	1
BP	GO:0030100	regulation of endocytosis	1|5	246/18048	0.066326	0.0816701	0.0237933	Adipoq	1
BP	GO:0042445	hormone metabolic process	1|5	246/18048	0.066326	0.0816701	0.0237933	Egr1	1
BP	GO:0046777	protein autophosphorylation	1|5	247/18048	0.0665883	0.0817896	0.0238281	Adipoq	1
BP	GO:0043122	regulation of I-kappaB kinase/NF-kappaB signaling	1|5	252/18048	0.0678986	0.0831926	0.0242369	Adipoq	1
BP	GO:0002573	myeloid leukocyte differentiation	1|5	254/18048	0.0684223	0.0836273	0.0243635	Adipoq	1
BP	GO:0071453	cellular response to oxygen levels	1|5	255/18048	0.0686841	0.0837404	0.0243965	Egr1	1
BP	GO:0033157	regulation of intracellular protein transport	1|5	259/18048	0.0697305	0.0845996	0.0246468	Adipoq	1
BP	GO:0050679	positive regulation of epithelial cell proliferation	1|5	259/18048	0.0697305	0.0845996	0.0246468	Fzd7	1
BP	GO:0002064	epithelial cell development	1|5	260/18048	0.069992	0.0847092	0.0246787	Adipoq	1
BP	GO:0005996	monosaccharide metabolic process	1|5	261/18048	0.0702534	0.0848182	0.0247105	Adipoq	1
BP	GO:0007626	locomotory behavior	1|5	264/18048	0.0710373	0.0853482	0.0248649	Egr1	1
BP	GO:1903320	regulation of protein modification by small protein conjugation or removal	1|5	264/18048	0.0710373	0.0853482	0.0248649	Egr1	1
BP	GO:0006898	receptor-mediated endocytosis	1|5	266/18048	0.0715596	0.0855604	0.0249267	Adipoq	1
BP	GO:0071383	cellular response to steroid hormone stimulus	1|5	266/18048	0.0715596	0.0855604	0.0249267	Egr1	1
BP	GO:0031348	negative regulation of defense response	1|5	268/18048	0.0720817	0.085977	0.025048	Adipoq	1
BP	GO:0071356	cellular response to tumor necrosis factor	1|5	271/18048	0.0728643	0.0867016	0.0252591	Adipoq	1
BP	GO:0048738	cardiac muscle tissue development	1|5	276/18048	0.0741676	0.0880407	0.0256493	Fzd7	1
BP	GO:0045165	cell fate commitment	1|5	278/18048	0.0746885	0.0884469	0.0257676	Fzd7	1
BP	GO:0007249	I-kappaB kinase/NF-kappaB signaling	1|5	286/18048	0.0767697	0.0906945	0.0264224	Adipoq	1
BP	GO:0034764	positive regulation of transmembrane transport	1|5	287/18048	0.0770296	0.0907849	0.0264488	Adipoq	1
BP	GO:0010001	glial cell differentiation	1|5	290/18048	0.0778089	0.0912688	0.0265897	Egr1	1
BP	GO:0051348	negative regulation of transferase activity	1|5	290/18048	0.0778089	0.0912688	0.0265897	Adipoq	1
BP	GO:0014706	striated muscle tissue development	1|5	292/18048	0.0783282	0.0916606	0.0267039	Fzd7	1
BP	GO:0034612	response to tumor necrosis factor	1|5	296/18048	0.079366	0.092438	0.0269304	Adipoq	1
BP	GO:0050730	regulation of peptidyl-tyrosine phosphorylation	1|5	296/18048	0.079366	0.092438	0.0269304	Adipoq	1
BP	GO:0050806	positive regulation of synaptic transmission	1|5	299/18048	0.0801437	0.0931247	0.0271304	Egr1	1
BP	GO:0043523	regulation of neuron apoptotic process	1|5	301/18048	0.0806619	0.0932889	0.0271783	Egr1	1
BP	GO:0046394	carboxylic acid biosynthetic process	1|5	301/18048	0.0806619	0.0932889	0.0271783	Scd	1
BP	GO:0043588	skin development	1|5	302/18048	0.0809209	0.0933703	0.027202	Scd	1
BP	GO:0016053	organic acid biosynthetic process	1|5	303/18048	0.0811799	0.0934513	0.0272256	Scd	1
BP	GO:0051384	response to glucocorticoid	1|5	308/18048	0.0824738	0.0947205	0.0275953	Adipoq	1
BP	GO:0072659	protein localization to plasma membrane	1|5	312/18048	0.0835078	0.0956861	0.0278766	Adipoq	1
BP	GO:0044262	cellular carbohydrate metabolic process	1|5	318/18048	0.0850572	0.0972363	0.0283283	Adipoq	1
BP	GO:0061448	connective tissue development	1|5	319/18048	0.0853152	0.0973065	0.0283487	Egr1	1
BP	GO:0007584	response to nutrient	1|5	320/18048	0.0855732	0.0973764	0.0283691	Adipoq	1
BP	GO:0015850	organic hydroxy compound transport	1|5	328/18048	0.0876348	0.0994936	0.0289859	Adipoq	1
BP	GO:0046883	regulation of hormone secretion	1|5	331/18048	0.0884069	0.100141	0.0291744	Adipoq	1
BP	GO:0031099	regeneration	1|5	332/18048	0.0886642	0.100203	0.0291925	Fzd7	1
BP	GO:1902105	regulation of leukocyte differentiation	1|5	334/18048	0.0891785	0.100554	0.029295	Adipoq	1
BP	GO:0016042	lipid catabolic process	1|5	336/18048	0.0896927	0.100904	0.0293969	Adipoq	1
BP	GO:0031960	response to corticosteroid	1|5	340/18048	0.0907202	0.101598	0.0295991	Adipoq	1
BP	GO:0042742	defense response to bacterium	1|5	340/18048	0.0907202	0.101598	0.0295991	Scd	1
BP	GO:0051402	neuron apoptotic process	1|5	342/18048	0.0912336	0.101943	0.0296994	Egr1	1
BP	GO:0070372	regulation of ERK1 and ERK2 cascade	1|5	343/18048	0.0914903	0.101999	0.0297159	Adipoq	1
BP	GO:0051146	striated muscle cell differentiation	1|5	345/18048	0.0920034	0.102341	0.0298154	Fzd7	1
BP	GO:0007611	learning or memory	1|5	347/18048	0.0925162	0.102451	0.0298474	Egr1	1
BP	GO:0032409	regulation of transporter activity	1|5	347/18048	0.0925162	0.102451	0.0298474	Adipoq	1
BP	GO:0048167	regulation of synaptic plasticity	1|5	350/18048	0.093285	0.103072	0.0300283	Egr1	1
BP	GO:0009612	response to mechanical stimulus	1|5	352/18048	0.0937973	0.103177	0.030059	Egr1	1
BP	GO:0042593	glucose homeostasis	1|5	352/18048	0.0937973	0.103177	0.030059	Adipoq	1
BP	GO:0033500	carbohydrate homeostasis	1|5	353/18048	0.0940534	0.103229	0.0300742	Adipoq	1
BP	GO:0007517	muscle organ development	1|5	364/18048	0.0968661	0.106081	0.0309051	Egr1	1
BP	GO:0044282	small molecule catabolic process	1|5	367/18048	0.0976319	0.106684	0.0310807	Adipoq	1
BP	GO:0030336	negative regulation of cell migration	1|5	368/18048	0.0978871	0.106727	0.0310933	Adipoq	1
BP	GO:0070371	ERK1 and ERK2 cascade	1|5	369/18048	0.0981422	0.10677	0.0311058	Adipoq	1
BP	GO:0001933	negative regulation of protein phosphorylation	1|5	370/18048	0.0983973	0.106813	0.0311183	Adipoq	1
BP	GO:0001818	negative regulation of cytokine production	1|5	371/18048	0.0986523	0.106855	0.0311306	Adipoq	1
BP	GO:0032386	regulation of intracellular transport	1|5	377/18048	0.100181	0.108274	0.0315441	Adipoq	1
BP	GO:1990778	protein localization to cell periphery	1|5	382/18048	0.101454	0.109281	0.0318373	Adipoq	1
BP	GO:0071900	regulation of protein serine/threonine kinase activity	1|5	384/18048	0.101962	0.109281	0.0318373	Adipoq	1
BP	GO:2000146	negative regulation of cell motility	1|5	384/18048	0.101962	0.109281	0.0318373	Adipoq	1
BP	GO:0031589	cell-substrate adhesion	1|5	385/18048	0.102216	0.109281	0.0318373	Fzd7	1
BP	GO:0046486	glycerolipid metabolic process	1|5	385/18048	0.102216	0.109281	0.0318373	Scd	1
BP	GO:0050890	cognition	1|5	387/18048	0.102725	0.109588	0.0319267	Egr1	1
BP	GO:0046879	hormone secretion	1|5	397/18048	0.105262	0.111603	0.0325138	Adipoq	1
BP	GO:0007178	transmembrane receptor protein serine/threonine kinase signaling pathway	1|5	398/18048	0.105516	0.111603	0.0325138	Egr1	1
BP	GO:0010720	positive regulation of cell development	1|5	398/18048	0.105516	0.111603	0.0325138	Adipoq	1
BP	GO:0018108	peptidyl-tyrosine phosphorylation	1|5	398/18048	0.105516	0.111603	0.0325138	Adipoq	1
BP	GO:0018212	peptidyl-tyrosine modification	1|5	400/18048	0.106022	0.1119	0.0326003	Adipoq	1
BP	GO:0042063	gliogenesis	1|5	405/18048	0.107288	0.112995	0.0329194	Egr1	1
BP	GO:0050727	regulation of inflammatory response	1|5	406/18048	0.107541	0.113021	0.0329269	Adipoq	1
BP	GO:0018205	peptidyl-lysine modification	1|5	407/18048	0.107794	0.113047	0.0329344	Egr1	1
BP	GO:0009914	hormone transport	1|5	408/18048	0.108047	0.113073	0.0329419	Adipoq	1
BP	GO:0051098	regulation of binding	1|5	411/18048	0.108805	0.113626	0.0331031	Adipoq	1
BP	GO:0042326	negative regulation of phosphorylation	1|5	416/18048	0.110068	0.114703	0.0334168	Adipoq	1
BP	GO:1901214	regulation of neuron death	1|5	418/18048	0.110573	0.114986	0.0334995	Egr1	1
BP	GO:0040013	negative regulation of locomotion	1|5	420/18048	0.111077	0.115269	0.0335818	Adipoq	1
BP	GO:0062197	cellular response to chemical stress	1|5	421/18048	0.111329	0.115289	0.0335876	Egr1	1
BP	GO:1903706	regulation of hemopoiesis	1|5	423/18048	0.111833	0.115569	0.0336692	Adipoq	1
BP	GO:0071214	cellular response to abiotic stimulus	1|5	430/18048	0.113596	0.116902	0.0340576	Egr1	1
BP	GO:0104004	cellular response to environmental stimulus	1|5	430/18048	0.113596	0.116902	0.0340576	Egr1	1
BP	GO:0050878	regulation of body fluid levels	1|5	432/18048	0.114099	0.117176	0.0341375	Scd	1
BP	GO:0032102	negative regulation of response to external stimulus	1|5	435/18048	0.114853	0.117707	0.034292	Adipoq	1
BP	GO:0006869	lipid transport	1|5	441/18048	0.11636	0.119005	0.0346701	Adipoq	1
BP	GO:0071496	cellular response to external stimulus	1|5	456/18048	0.120118	0.122595	0.035716	Egr1	1
BP	GO:0030099	myeloid cell differentiation	1|5	461/18048	0.121368	0.123615	0.0360134	Adipoq	1
BP	GO:0042692	muscle cell differentiation	1|5	463/18048	0.121867	0.123869	0.0360874	Fzd7	1
BP	GO:0070997	neuron death	1|5	471/18048	0.123863	0.125635	0.0366019	Egr1	1
BP	GO:0050678	regulation of epithelial cell proliferation	1|5	472/18048	0.124112	0.125635	0.0366019	Fzd7	1
BP	GO:0002683	negative regulation of immune system process	1|5	476/18048	0.125109	0.126373	0.0368167	Adipoq	1
BP	GO:0010563	negative regulation of phosphorus metabolic process	1|5	478/18048	0.125607	0.126373	0.0368167	Adipoq	1
BP	GO:0045936	negative regulation of phosphate metabolic process	1|5	478/18048	0.125607	0.126373	0.0368167	Adipoq	1
BP	GO:0022407	regulation of cell-cell adhesion	1|5	486/18048	0.127596	0.128113	0.0373238	Adipoq	1
BP	GO:0051301	cell division	1|5	495/18048	0.129829	0.130092	0.0379002	Fzd7	1
BP	GO:0010876	lipid localization	1|5	497/18048	0.130325	0.130325	0.0379681	Adipoq	1
CC	GO:0005581	collagen trimer	1|5	61/18303	0.016555	0.0758906	0.0299568	Adipoq	1
CC	GO:0055038	recycling endosome membrane	1|5	73/18303	0.0197858	0.0758906	0.0299568	Fzd7	1
CC	GO:0030176	integral component of endoplasmic reticulum membrane	1|5	154/18303	0.041372	0.0758906	0.0299568	Scd	1
CC	GO:0031227	intrinsic component of endoplasmic reticulum membrane	1|5	162/18303	0.0434832	0.0758906	0.0299568	Scd	1
CC	GO:0055037	recycling endosome	1|5	177/18303	0.0474316	0.0758906	0.0299568	Fzd7	1
CC	GO:0010008	endosome membrane	1|5	368/18303	0.0965781	0.108604	0.0428701	Fzd7	1
CC	GO:0031301	integral component of organelle membrane	1|5	382/18303	0.100099	0.108604	0.0428701	Scd	1
CC	GO:0031300	intrinsic component of organelle membrane	1|5	416/18303	0.108604	0.108604	0.0428701	Scd	1
MF	GO:0033691	sialic acid binding	1|5	13/16737	0.00387805	0.0431673	0.0203693	Adipoq	1
MF	GO:0016717	oxidoreductase activity; acting on paired donors; with oxidation of a pair of donors resulting in the reduction of molecular oxygen to two molecules of water	1|5	14/16737	0.00417586	0.0431673	0.0203693	Scd	1
MF	GO:0042813	Wnt receptor activity	1|5	15/16737	0.0044736	0.0431673	0.0203693	Fzd7	1
MF	GO:0000979	RNA polymerase II core promoter sequence-specific DNA binding	1|5	22/16737	0.00655579	0.0431673	0.0203693	Egr1	1
MF	GO:0017147	Wnt-protein binding	1|5	29/16737	0.0086345	0.0431673	0.0203693	Fzd7	1
MF	GO:0035035	histone acetyltransferase binding	1|5	30/16737	0.00893117	0.0431673	0.0203693	Egr1	1
MF	GO:0005109	frizzled binding	1|5	40/16737	0.011894	0.0492752	0.0232514	Fzd7	1
MF	GO:0001046	core promoter sequence-specific DNA binding	1|5	49/16737	0.0145545	0.05276	0.0248958	Egr1	1
MF	GO:0008080	N-acetyltransferase activity	1|5	65/16737	0.0192701	0.0599953	0.0283099	Sat1	1
MF	GO:1990841	promoter-specific chromatin binding	1|5	78/16737	0.0230882	0.0599953	0.0283099	Egr1	1
MF	GO:0005546	phosphatidylinositol-4;5-bisphosphate binding	1|5	89/16737	0.0263096	0.0599953	0.0283099	Fzd7	1
MF	GO:0016410	N-acyltransferase activity	1|5	89/16737	0.0263096	0.0599953	0.0283099	Sat1	1
MF	GO:0016407	acetyltransferase activity	1|5	91/16737	0.0268944	0.0599953	0.0283099	Sat1	1
MF	GO:1902936	phosphatidylinositol bisphosphate binding	1|5	116/16737	0.0341808	0.0687886	0.0324592	Fzd7	1
MF	GO:0030165	PDZ domain binding	1|5	123/16737	0.0362131	0.0687886	0.0324592	Fzd7	1
MF	GO:0005179	hormone activity	1|5	129/16737	0.0379523	0.0687886	0.0324592	Adipoq	1
MF	GO:0031406	carboxylic acid binding	1|5	174/16737	0.050917	0.0868584	0.0409858	Adipoq	1
MF	GO:1901981	phosphatidylinositol phosphate binding	1|5	186/16737	0.0543505	0.0875647	0.0413191	Fzd7	1
MF	GO:0005506	iron ion binding	1|5	206/16737	0.0600509	0.0899798	0.0424587	Scd	1
MF	GO:0016747	acyltransferase activity; transferring groups other than amino-acyl groups	1|5	223/16737	0.0648747	0.0899798	0.0424587	Sat1	1
MF	GO:0016705	oxidoreductase activity;acting on paired donors; with incorporation or reduction of molecular oxygen	1|5	224/16737	0.0651578	0.0899798	0.0424587	Scd	1
MF	GO:0016746	acyltransferase activity	1|5	252/16737	0.0730577	0.0963033	0.0454426	Sat1	1
MF	GO:0035091	phosphatidylinositol binding	1|5	275/16737	0.0795068	0.100248	0.0473038	Fzd7	1
MF	GO:0001664	G protein-coupled receptor binding	1|5	312/16737	0.0898062	0.108516	0.0512053	Fzd7	1
MF	GO:0048018	receptor ligand activity	1|5	463/16737	0.130887	0.137012	0.0646519	Adipoq	1
MF	GO:0005543	phospholipid binding	1|5	466/16737	0.131688	0.137012	0.0646519	Fzd7	1
MF	GO:0030546	signaling receptor activator activity	1|5	474/16737	0.133821	0.137012	0.0646519	Adipoq	1
MF	GO:0001228	DNA-binding transcription activator activity; RNA polymerase II-specific	1|5	480/16737	0.135418	0.137012	0.0646519	Egr1	1
MF	GO:0001216	DNA-binding transcription activator activity	1|5	486/16737	0.137012	0.137012	0.0646519	Egr1	1

## Sheet: 02_FerrDEGs-GO-22
ONTOLOGY	ID	Description	GeneRatio	BgRatio	pvalue	p.adjust	qvalue	geneID	Count
BP	GO:0001659	temperature homeostasis	4|5	193/18048	6.28621e-08	4.7398e-05	1.07196e-05	Pparg/Scd/Adipoq/Egr1	4
BP	GO:0050873	brown fat cell differentiation	3|5	61/18048	3.65613e-07	0.000137836	3.11733e-05	Pparg/Scd/Adipoq	3
BP	GO:0071455	cellular response to hyperoxia	2|5	10/18048	2.76073e-06	0.000612541	0.000138534	Pparg/Egr1	2
BP	GO:0014910	regulation of smooth muscle cell migration	3|5	126/18048	3.28879e-06	0.000612541	0.000138534	Pparg/Adipoq/Egr1	3
BP	GO:0014909	smooth muscle cell migration	3|5	139/18048	4.42055e-06	0.000612541	0.000138534	Pparg/Adipoq/Egr1	3
BP	GO:0106106	cold-induced thermogenesis	3|5	152/18048	5.78498e-06	0.000612541	0.000138534	Pparg/Scd/Adipoq	3
BP	GO:0014812	muscle cell migration	3|5	154/18048	6.01691e-06	0.000612541	0.000138534	Pparg/Adipoq/Egr1	3
BP	GO:0010565	regulation of cellular ketone metabolic process	3|5	158/18048	6.49911e-06	0.000612541	0.000138534	Pparg/Adipoq/Egr1	3
BP	GO:1990845	adaptive thermogenesis	3|5	168/18048	7.81525e-06	0.000628614	0.000142169	Pparg/Scd/Adipoq	3
BP	GO:0072224	metanephric glomerulus development	2|5	17/18048	8.33705e-06	0.000628614	0.000142169	Adipoq/Egr1	2
BP	GO:0036295	cellular response to increased oxygen levels	2|5	18/18048	9.37815e-06	0.000642829	0.000145384	Pparg/Egr1	2
BP	GO:0050872	white fat cell differentiation	2|5	23/18048	1.54991e-05	0.000889148	0.000201092	Pparg/Scd	2
BP	GO:0048660	regulation of smooth muscle cell proliferation	3|5	219/18048	1.73107e-05	0.000889148	0.000201092	Pparg/Adipoq/Egr1	3
BP	GO:0030258	lipid modification	3|5	229/18048	1.97873e-05	0.000889148	0.000201092	Pparg/Scd/Adipoq	3
BP	GO:0010743	regulation of macrophage derived foam cell differentiation	2|5	26/18048	1.99032e-05	0.000889148	0.000201092	Pparg/Adipoq	2
BP	GO:0010875	positive regulation of cholesterol efflux	2|5	26/18048	1.99032e-05	0.000889148	0.000201092	Pparg/Adipoq	2
BP	GO:0048659	smooth muscle cell proliferation	3|5	230/18048	2.00471e-05	0.000889148	0.000201092	Pparg/Adipoq/Egr1	3
BP	GO:0014074	response to purine-containing compound	3|5	235/18048	2.13802e-05	0.000895591	0.000202549	Pparg/Adipoq/Egr1	3
BP	GO:0042180	cellular ketone metabolic process	3|5	246/18048	2.45167e-05	0.000972925	0.000220039	Pparg/Adipoq/Egr1	3
BP	GO:0010742	macrophage derived foam cell differentiation	2|5	30/18048	2.66279e-05	0.00100387	0.000227038	Pparg/Adipoq	2
BP	GO:0090077	foam cell differentiation	2|5	31/18048	2.84611e-05	0.00102189	0.000231113	Pparg/Adipoq	2
BP	GO:0032869	cellular response to insulin stimulus	3|5	264/18048	3.02814e-05	0.00103782	0.000234717	Pparg/Adipoq/Egr1	3
BP	GO:0007623	circadian rhythm	3|5	270/18048	3.23852e-05	0.00106167	0.00024011	Pparg/Adipoq/Egr1	3
BP	GO:0045444	fat cell differentiation	3|5	275/18048	3.42105e-05	0.00107478	0.000243074	Pparg/Scd/Adipoq	3
BP	GO:0033002	muscle cell proliferation	3|5	305/18048	4.66052e-05	0.00133189	0.000301223	Pparg/Adipoq/Egr1	3
BP	GO:0032373	positive regulation of sterol transport	2|5	40/18048	4.76936e-05	0.00133189	0.000301223	Pparg/Adipoq	2
BP	GO:0032376	positive regulation of cholesterol transport	2|5	40/18048	4.76936e-05	0.00133189	0.000301223	Pparg/Adipoq	2
BP	GO:0072210	metanephric nephron development	2|5	42/18048	5.26348e-05	0.00141738	0.000320558	Adipoq/Egr1	2
BP	GO:2000279	negative regulation of DNA biosynthetic process	2|5	43/18048	5.51962e-05	0.0014351	0.000324566	Pparg/Adipoq	2
BP	GO:0014912	negative regulation of smooth muscle cell migration	2|5	48/18048	6.89111e-05	0.00164133	0.000371208	Pparg/Adipoq	2
BP	GO:1904706	negative regulation of vascular associated smooth muscle cell proliferation	2|5	48/18048	6.89111e-05	0.00164133	0.000371208	Pparg/Adipoq	2
BP	GO:0010874	regulation of cholesterol efflux	2|5	49/18048	7.18356e-05	0.00164133	0.000371208	Pparg/Adipoq	2
BP	GO:0045923	positive regulation of fatty acid metabolic process	2|5	49/18048	7.18356e-05	0.00164133	0.000371208	Pparg/Adipoq	2
BP	GO:1902895	positive regulation of miRNA transcription	2|5	50/18048	7.48204e-05	0.00165925	0.00037526	Pparg/Egr1	2
BP	GO:0032868	response to insulin	3|5	365/18048	7.96021e-05	0.00171458	0.000387774	Pparg/Adipoq/Egr1	3
BP	GO:0043618	regulation of transcription from RNA polymerase II promoter in response to stress	2|5	53/18048	8.41373e-05	0.00171458	0.000387774	Pparg/Egr1	2
BP	GO:0055093	response to hyperoxia	2|5	53/18048	8.41373e-05	0.00171458	0.000387774	Pparg/Egr1	2
BP	GO:0006636	unsaturated fatty acid biosynthetic process	2|5	54/18048	8.73636e-05	0.00173348	0.000392047	Pparg/Scd	2
BP	GO:0062012	regulation of small molecule metabolic process	3|5	380/18048	8.97406e-05	0.00173498	0.000392388	Pparg/Adipoq/Egr1	3
BP	GO:0043620	regulation of DNA-templated transcription in response to stress	2|5	57/18048	9.74046e-05	0.00179129	0.000405123	Pparg/Egr1	2
BP	GO:2000630	positive regulation of miRNA metabolic process	2|5	57/18048	9.74046e-05	0.00179129	0.000405123	Pparg/Egr1	2
BP	GO:0019216	regulation of lipid metabolic process	3|5	394/18048	9.99392e-05	0.00179133	0.000405131	Pparg/Adipoq/Egr1	3
BP	GO:0071375	cellular response to peptide hormone stimulus	3|5	399/18048	0.000103759	0.00179133	0.000405131	Pparg/Adipoq/Egr1	3
BP	GO:0048511	rhythmic process	3|5	400/18048	0.000104534	0.00179133	0.000405131	Pparg/Adipoq/Egr1	3
BP	GO:0036296	response to increased oxygen levels	2|5	61/18048	0.000111636	0.00187053	0.000423042	Pparg/Egr1	2
BP	GO:0043407	negative regulation of MAP kinase activity	2|5	66/18048	0.00013078	0.00209397	0.000473578	Pparg/Adipoq	2
BP	GO:1902893	regulation of miRNA transcription	2|5	66/18048	0.00013078	0.00209397	0.000473578	Pparg/Egr1	2
BP	GO:0006631	fatty acid metabolic process	3|5	437/18048	0.000135969	0.00209397	0.000473578	Pparg/Scd/Adipoq	3
BP	GO:0033344	cholesterol efflux	2|5	68/18048	0.000138858	0.00209397	0.000473578	Pparg/Adipoq	2
BP	GO:0061614	miRNA transcription	2|5	68/18048	0.000138858	0.00209397	0.000473578	Pparg/Egr1	2
BP	GO:0019221	cytokine-mediated signaling pathway	3|5	445/18048	0.000143495	0.00212147	0.000479797	Pparg/Adipoq/Egr1	3
BP	GO:0001666	response to hypoxia	3|5	462/18048	0.000160386	0.00232559	0.000525961	Pparg/Adipoq/Egr1	3
BP	GO:0032835	glomerulus development	2|5	76/18048	0.00017357	0.00235063	0.000531624	Adipoq/Egr1	2
BP	GO:1901653	cellular response to peptide	3|5	480/18048	0.000179642	0.00235063	0.000531624	Pparg/Adipoq/Egr1	3
BP	GO:0032371	regulation of sterol transport	2|5	78/18048	0.000182848	0.00235063	0.000531624	Pparg/Adipoq	2
BP	GO:0032374	regulation of cholesterol transport	2|5	78/18048	0.000182848	0.00235063	0.000531624	Pparg/Adipoq	2
BP	GO:0032722	positive regulation of chemokine production	2|5	78/18048	0.000182848	0.00235063	0.000531624	Adipoq/Egr1	2
BP	GO:2000628	regulation of miRNA metabolic process	2|5	79/18048	0.000187576	0.00235063	0.000531624	Pparg/Egr1	2
BP	GO:0097305	response to alcohol	3|5	488/18048	0.000188666	0.00235063	0.000531624	Pparg/Adipoq/Egr1	3
BP	GO:0001960	negative regulation of cytokine-mediated signaling pathway	2|5	80/18048	0.000192364	0.00235063	0.000531624	Pparg/Adipoq	2
BP	GO:0071320	cellular response to cAMP	2|5	80/18048	0.000192364	0.00235063	0.000531624	Adipoq/Egr1	2
BP	GO:0036293	response to decreased oxygen levels	3|5	492/18048	0.000193288	0.00235063	0.000531624	Pparg/Adipoq/Egr1	3
BP	GO:0048662	negative regulation of smooth muscle cell proliferation	2|5	84/18048	0.000212115	0.00253865	0.000574146	Pparg/Adipoq	2
BP	GO:0060761	negative regulation of response to cytokine stimulus	2|5	86/18048	0.000222349	0.00261955	0.000592443	Pparg/Adipoq	2
BP	GO:0010586	miRNA metabolic process	2|5	93/18048	0.000260046	0.00301654	0.000682227	Pparg/Egr1	2
BP	GO:0001656	metanephros development	2|5	99/18048	0.000294681	0.00331626	0.000750013	Adipoq/Egr1	2
BP	GO:0032370	positive regulation of lipid transport	2|5	99/18048	0.000294681	0.00331626	0.000750013	Pparg/Adipoq	2
BP	GO:0120162	positive regulation of cold-induced thermogenesis	2|5	101/18048	0.000306701	0.00335149	0.00075798	Scd/Adipoq	2
BP	GO:1904705	regulation of vascular associated smooth muscle cell proliferation	2|5	101/18048	0.000306701	0.00335149	0.00075798	Pparg/Adipoq	2
BP	GO:0070542	response to fatty acid	2|5	102/18048	0.0003128	0.00336931	0.00076201	Scd/Adipoq	2
BP	GO:0046888	negative regulation of hormone secretion	2|5	103/18048	0.000318959	0.00338726	0.000766069	Pparg/Adipoq	2
BP	GO:1990874	vascular associated smooth muscle cell proliferation	2|5	106/18048	0.000337791	0.00353742	0.000800031	Pparg/Adipoq	2
BP	GO:0032642	regulation of chemokine production	2|5	107/18048	0.000344187	0.00355502	0.000804012	Adipoq/Egr1	2
BP	GO:0032602	chemokine production	2|5	109/18048	0.000357156	0.00363913	0.000823034	Adipoq/Egr1	2
BP	GO:0019217	regulation of fatty acid metabolic process	2|5	111/18048	0.000370363	0.00372338	0.000842087	Pparg/Adipoq	2
BP	GO:0019395	fatty acid oxidation	2|5	118/18048	0.000418448	0.00415144	0.000938899	Pparg/Adipoq	2
BP	GO:0030301	cholesterol transport	2|5	122/18048	0.000447224	0.00426844	0.000965361	Pparg/Adipoq	2
BP	GO:0071867	response to monoamine	2|5	122/18048	0.000447224	0.00426844	0.000965361	Adipoq/Egr1	2
BP	GO:0071869	response to catecholamine	2|5	122/18048	0.000447224	0.00426844	0.000965361	Adipoq/Egr1	2
BP	GO:0071901	negative regulation of protein serine/threonine kinase activity	2|5	124/18048	0.000461966	0.00435403	0.000984718	Pparg/Adipoq	2
BP	GO:0034440	lipid oxidation	2|5	125/18048	0.000469426	0.00436972	0.000988265	Pparg/Adipoq	2
BP	GO:1905954	positive regulation of lipid localization	2|5	126/18048	0.000476944	0.00438556	0.000991848	Pparg/Adipoq	2
BP	GO:0050764	regulation of phagocytosis	2|5	127/18048	0.000484521	0.00440156	0.000995466	Pparg/Adipoq	2
BP	GO:2000278	regulation of DNA biosynthetic process	2|5	132/18048	0.00052329	0.00469715	0.00106232	Pparg/Adipoq	2
BP	GO:0033559	unsaturated fatty acid metabolic process	2|5	133/18048	0.00053122	0.00471223	0.00106573	Pparg/Scd	2
BP	GO:0015918	sterol transport	2|5	137/18048	0.000563528	0.00494069	0.0011174	Pparg/Adipoq	2
BP	GO:0048709	oligodendrocyte differentiation	2|5	139/18048	0.000580033	0.00502696	0.00113691	Pparg/Egr1	2
BP	GO:0001959	regulation of cytokine-mediated signaling pathway	2|5	149/18048	0.000666076	0.00570706	0.00129072	Pparg/Adipoq	2
BP	GO:0120161	regulation of cold-induced thermogenesis	2|5	150/18048	0.000675002	0.00571856	0.00129332	Scd/Adipoq	2
BP	GO:0051053	negative regulation of DNA metabolic process	2|5	154/18048	0.000711289	0.00589354	0.0013329	Pparg/Adipoq	2
BP	GO:0051591	response to cAMP	2|5	154/18048	0.000711289	0.00589354	0.0013329	Adipoq/Egr1	2
BP	GO:0006633	fatty acid biosynthetic process	2|5	157/18048	0.000739117	0.00605755	0.00136999	Pparg/Scd	2
BP	GO:0045598	regulation of fat cell differentiation	2|5	161/18048	0.000777037	0.00629985	0.00142479	Pparg/Adipoq	2
BP	GO:0060759	regulation of response to cytokine stimulus	2|5	162/18048	0.000786662	0.00631003	0.00142709	Pparg/Adipoq	2
BP	GO:0062013	positive regulation of small molecule metabolic process	2|5	169/18048	0.000855667	0.0067913	0.00153593	Pparg/Adipoq	2
BP	GO:0032368	regulation of lipid transport	2|5	170/18048	0.000865757	0.0067998	0.00153786	Pparg/Adipoq	2
BP	GO:0050728	negative regulation of inflammatory response	2|5	173/18048	0.000896376	0.00690556	0.00156178	Pparg/Adipoq	2
BP	GO:0045834	positive regulation of lipid metabolic process	2|5	174/18048	0.000906698	0.00690556	0.00156178	Pparg/Adipoq	2
BP	GO:0072006	nephron development	2|5	174/18048	0.000906698	0.00690556	0.00156178	Adipoq/Egr1	2
BP	GO:0030509	BMP signaling pathway	2|5	179/18048	0.000959176	0.00723219	0.00163565	Pparg/Egr1	2
BP	GO:0043279	response to alkaloid	2|5	189/18048	0.00106847	0.00797648	0.00180398	Pparg/Egr1	2
BP	GO:0071897	DNA biosynthetic process	2|5	191/18048	0.00109102	0.00806497	0.00182399	Pparg/Adipoq	2
BP	GO:0071772	response to BMP	2|5	194/18048	0.00112527	0.00815824	0.00184509	Pparg/Egr1	2
BP	GO:0071773	cellular response to BMP stimulus	2|5	194/18048	0.00112527	0.00815824	0.00184509	Pparg/Egr1	2
BP	GO:0043409	negative regulation of MAPK cascade	2|5	198/18048	0.00117176	0.00841433	0.001903	Pparg/Adipoq	2
BP	GO:0046683	response to organophosphorus	2|5	199/18048	0.00118352	0.00841863	0.00190398	Adipoq/Egr1	2
BP	GO:1903531	negative regulation of secretion by cell	2|5	202/18048	0.00121916	0.00859107	0.00194298	Pparg/Adipoq	2
BP	GO:0043405	regulation of MAP kinase activity	2|5	204/18048	0.0012432	0.00859977	0.00194494	Pparg/Adipoq	2
BP	GO:0072330	monocarboxylic acid biosynthetic process	2|5	204/18048	0.0012432	0.00859977	0.00194494	Pparg/Scd	2
BP	GO:1905952	regulation of lipid localization	2|5	205/18048	0.00125531	0.00860458	0.00194603	Pparg/Adipoq	2
BP	GO:0046890	regulation of lipid biosynthetic process	2|5	207/18048	0.0012797	0.00869273	0.00196597	Pparg/Egr1	2
BP	GO:0071456	cellular response to hypoxia	2|5	209/18048	0.00130432	0.00878085	0.0019859	Pparg/Egr1	2
BP	GO:0071466	cellular response to xenobiotic stimulus	2|5	218/18048	0.00141793	0.00946122	0.00213977	Adipoq/Egr1	2
BP	GO:0006469	negative regulation of protein kinase activity	2|5	222/18048	0.00146991	0.00963747	0.00217963	Pparg/Adipoq	2
BP	GO:0008217	regulation of blood pressure	2|5	222/18048	0.00146991	0.00963747	0.00217963	Pparg/Adipoq	2
BP	GO:0051048	negative regulation of secretion	2|5	234/18048	0.0016313	0.0106019	0.00239775	Pparg/Adipoq	2
BP	GO:0036294	cellular response to decreased oxygen levels	2|5	235/18048	0.00164512	0.0106019	0.00239775	Pparg/Egr1	2
BP	GO:0006909	phagocytosis	2|5	243/18048	0.00175772	0.0112315	0.00254014	Pparg/Adipoq	2
BP	GO:0033673	negative regulation of kinase activity	2|5	245/18048	0.00178643	0.0113155	0.00255913	Pparg/Adipoq	2
BP	GO:0030100	regulation of endocytosis	2|5	246/18048	0.00180087	0.0113155	0.00255913	Pparg/Adipoq	2
BP	GO:0002573	myeloid leukocyte differentiation	2|5	254/18048	0.00191844	0.011949	0.00270241	Pparg/Adipoq	2
BP	GO:0071453	cellular response to oxygen levels	2|5	255/18048	0.00193339	0.011949	0.00270241	Pparg/Egr1	2
BP	GO:0031348	negative regulation of defense response	2|5	268/18048	0.00213285	0.0130746	0.00295697	Pparg/Adipoq	2
BP	GO:0045471	response to ethanol	2|5	272/18048	0.00219614	0.0133539	0.00302015	Adipoq/Egr1	2
BP	GO:0010001	glial cell differentiation	2|5	290/18048	0.00249198	0.0149123	0.0033726	Pparg/Egr1	2
BP	GO:0051348	negative regulation of transferase activity	2|5	290/18048	0.00249198	0.0149123	0.0033726	Pparg/Adipoq	2
BP	GO:0046394	carboxylic acid biosynthetic process	2|5	301/18048	0.00268165	0.0154577	0.00349595	Pparg/Scd	2
BP	GO:0016053	organic acid biosynthetic process	2|5	303/18048	0.00271686	0.0154577	0.00349595	Pparg/Scd	2
BP	GO:0010887	negative regulation of cholesterol storage	1|5	10/18048	0.00276763	0.0154577	0.00349595	Pparg	1
BP	GO:0030853	negative regulation of granulocyte differentiation	1|5	10/18048	0.00276763	0.0154577	0.00349595	Adipoq	1
BP	GO:0031394	positive regulation of prostaglandin biosynthetic process	1|5	10/18048	0.00276763	0.0154577	0.00349595	Pparg	1
BP	GO:0071317	cellular response to isoquinoline alkaloid	1|5	10/18048	0.00276763	0.0154577	0.00349595	Egr1	1
BP	GO:0072203	cell proliferation involved in metanephros development	1|5	10/18048	0.00276763	0.0154577	0.00349595	Egr1	1
BP	GO:1901724	positive regulation of cell proliferation involved in kidney development	1|5	10/18048	0.00276763	0.0154577	0.00349595	Egr1	1
BP	GO:1903242	regulation of cardiac muscle hypertrophy in response to stress	1|5	10/18048	0.00276763	0.0154577	0.00349595	Pparg	1
BP	GO:0072659	protein localization to plasma membrane	2|5	312/18048	0.00287803	0.0159397	0.00360497	Pparg/Adipoq	2
BP	GO:0009749	response to glucose	2|5	313/18048	0.00289621	0.0159397	0.00360497	Adipoq/Egr1	2
BP	GO:0061448	connective tissue development	2|5	319/18048	0.00300648	0.0160451	0.0036288	Pparg/Egr1	2
BP	GO:0007584	response to nutrient	2|5	320/18048	0.00302505	0.0160451	0.0036288	Pparg/Adipoq	2
BP	GO:0002246	wound healing involved in inflammatory response	1|5	11/18048	0.00304405	0.0160451	0.0036288	Pparg	1
BP	GO:0010612	regulation of cardiac muscle adaptation	1|5	11/18048	0.00304405	0.0160451	0.0036288	Pparg	1
BP	GO:0032380	regulation of intracellular sterol transport	1|5	11/18048	0.00304405	0.0160451	0.0036288	Pparg	1
BP	GO:0032383	regulation of intracellular cholesterol transport	1|5	11/18048	0.00304405	0.0160451	0.0036288	Pparg	1
BP	GO:0009746	response to hexose	2|5	326/18048	0.00313763	0.0160451	0.0036288	Adipoq/Egr1	2
BP	GO:0015850	organic hydroxy compound transport	2|5	328/18048	0.00317559	0.0160451	0.0036288	Pparg/Adipoq	2
BP	GO:0046883	regulation of hormone secretion	2|5	331/18048	0.00323295	0.0160451	0.0036288	Pparg/Adipoq	2
BP	GO:0006596	polyamine biosynthetic process	1|5	12/18048	0.00332042	0.0160451	0.0036288	Sat1	1
BP	GO:0009744	response to sucrose	1|5	12/18048	0.00332042	0.0160451	0.0036288	Adipoq	1
BP	GO:0010739	positive regulation of protein kinase A signaling	1|5	12/18048	0.00332042	0.0160451	0.0036288	Adipoq	1
BP	GO:0032377	regulation of intracellular lipid transport	1|5	12/18048	0.00332042	0.0160451	0.0036288	Pparg	1
BP	GO:0034115	negative regulation of heterotypic cell-cell adhesion	1|5	12/18048	0.00332042	0.0160451	0.0036288	Adipoq	1
BP	GO:0034285	response to disaccharide	1|5	12/18048	0.00332042	0.0160451	0.0036288	Adipoq	1
BP	GO:0070587	regulation of cell-cell adhesion involved in gastrulation	1|5	12/18048	0.00332042	0.0160451	0.0036288	Adipoq	1
BP	GO:1904179	positive regulation of adipose tissue development	1|5	12/18048	0.00332042	0.0160451	0.0036288	Pparg	1
BP	GO:2001280	positive regulation of unsaturated fatty acid biosynthetic process	1|5	12/18048	0.00332042	0.0160451	0.0036288	Pparg	1
BP	GO:0034284	response to monosaccharide	2|5	343/18048	0.00346733	0.0160451	0.0036288	Adipoq/Egr1	2
BP	GO:0008202	steroid metabolic process	2|5	344/18048	0.00348721	0.0160451	0.0036288	Scd/Egr1	2
BP	GO:0002674	negative regulation of acute inflammatory response	1|5	13/18048	0.00359672	0.0160451	0.0036288	Pparg	1
BP	GO:0014745	negative regulation of muscle adaptation	1|5	13/18048	0.00359672	0.0160451	0.0036288	Pparg	1
BP	GO:0031953	negative regulation of protein autophosphorylation	1|5	13/18048	0.00359672	0.0160451	0.0036288	Adipoq	1
BP	GO:0033034	positive regulation of myeloid cell apoptotic process	1|5	13/18048	0.00359672	0.0160451	0.0036288	Adipoq	1
BP	GO:0048733	sebaceous gland development	1|5	13/18048	0.00359672	0.0160451	0.0036288	Scd	1
BP	GO:0061418	regulation of transcription from RNA polymerase II promoter in response to hypoxia	1|5	13/18048	0.00359672	0.0160451	0.0036288	Egr1	1
BP	GO:0070586	cell-cell adhesion involved in gastrulation	1|5	13/18048	0.00359672	0.0160451	0.0036288	Adipoq	1
BP	GO:0072015	podocyte development	1|5	13/18048	0.00359672	0.0160451	0.0036288	Adipoq	1
BP	GO:0072124	regulation of glomerular mesangial cell proliferation	1|5	13/18048	0.00359672	0.0160451	0.0036288	Egr1	1
BP	GO:0150079	negative regulation of neuroinflammatory response	1|5	13/18048	0.00359672	0.0160451	0.0036288	Pparg	1
BP	GO:1905461	positive regulation of vascular associated smooth muscle cell apoptotic process	1|5	13/18048	0.00359672	0.0160451	0.0036288	Pparg	1
BP	GO:0009612	response to mechanical stimulus	2|5	352/18048	0.00364827	0.0160451	0.0036288	Pparg/Egr1	2
BP	GO:0042593	glucose homeostasis	2|5	352/18048	0.00364827	0.0160451	0.0036288	Pparg/Adipoq	2
BP	GO:0033500	carbohydrate homeostasis	2|5	353/18048	0.00366865	0.0160451	0.0036288	Pparg/Adipoq	2
BP	GO:0010642	negative regulation of platelet-derived growth factor receptor signaling pathway	1|5	14/18048	0.00387296	0.0160451	0.0036288	Adipoq	1
BP	GO:0031392	regulation of prostaglandin biosynthetic process	1|5	14/18048	0.00387296	0.0160451	0.0036288	Pparg	1
BP	GO:0042402	cellular biogenic amine catabolic process	1|5	14/18048	0.00387296	0.0160451	0.0036288	Sat1	1
BP	GO:0046886	positive regulation of hormone biosynthetic process	1|5	14/18048	0.00387296	0.0160451	0.0036288	Egr1	1
BP	GO:0051974	negative regulation of telomerase activity	1|5	14/18048	0.00387296	0.0160451	0.0036288	Pparg	1
BP	GO:0060394	negative regulation of pathway-restricted SMAD protein phosphorylation	1|5	14/18048	0.00387296	0.0160451	0.0036288	Pparg	1
BP	GO:0071872	cellular response to epinephrine stimulus	1|5	14/18048	0.00387296	0.0160451	0.0036288	Adipoq	1
BP	GO:0072110	glomerular mesangial cell proliferation	1|5	14/18048	0.00387296	0.0160451	0.0036288	Egr1	1
BP	GO:0072310	glomerular epithelial cell development	1|5	14/18048	0.00387296	0.0160451	0.0036288	Adipoq	1
BP	GO:0097709	connective tissue replacement	1|5	14/18048	0.00387296	0.0160451	0.0036288	Pparg	1
BP	GO:1902947	regulation of tau-protein kinase activity	1|5	14/18048	0.00387296	0.0160451	0.0036288	Egr1	1
BP	GO:0030336	negative regulation of cell migration	2|5	368/18048	0.00398083	0.0164019	0.00370948	Pparg/Adipoq	2
BP	GO:0001933	negative regulation of protein phosphorylation	2|5	370/18048	0.00402337	0.0164655	0.00372388	Pparg/Adipoq	2
BP	GO:0001818	negative regulation of cytokine production	2|5	371/18048	0.00404473	0.0164655	0.00372388	Pparg/Adipoq	2
BP	GO:0009310	amine catabolic process	1|5	15/18048	0.00414914	0.0164655	0.00372388	Sat1	1
BP	GO:0010889	regulation of sequestering of triglyceride	1|5	15/18048	0.00414914	0.0164655	0.00372388	Pparg	1
BP	GO:0060330	regulation of response to interferon-gamma	1|5	15/18048	0.00414914	0.0164655	0.00372388	Pparg	1
BP	GO:0060334	regulation of interferon-gamma-mediated signaling pathway	1|5	15/18048	0.00414914	0.0164655	0.00372388	Pparg	1
BP	GO:1900121	negative regulation of receptor binding	1|5	15/18048	0.00414914	0.0164655	0.00372388	Adipoq	1
BP	GO:0032386	regulation of intracellular transport	2|5	377/18048	0.00417398	0.0164774	0.00372657	Pparg/Adipoq	2
BP	GO:0001822	kidney development	2|5	382/18048	0.00428318	0.0166466	0.00376484	Adipoq/Egr1	2
BP	GO:0009743	response to carbohydrate	2|5	382/18048	0.00428318	0.0166466	0.00376484	Adipoq/Egr1	2
BP	GO:1990778	protein localization to cell periphery	2|5	382/18048	0.00428318	0.0166466	0.00376484	Pparg/Adipoq	2
BP	GO:0071900	regulation of protein serine/threonine kinase activity	2|5	384/18048	0.00432724	0.0166466	0.00376484	Pparg/Adipoq	2
BP	GO:2000146	negative regulation of cell motility	2|5	384/18048	0.00432724	0.0166466	0.00376484	Pparg/Adipoq	2
BP	GO:1903978	regulation of microglial cell activation	1|5	16/18048	0.00442526	0.0168518	0.00381123	Pparg	1
BP	GO:2001279	regulation of unsaturated fatty acid biosynthetic process	1|5	16/18048	0.00442526	0.0168518	0.00381123	Pparg	1
BP	GO:0072001	renal system development	2|5	396/18048	0.0045961	0.0172151	0.00389341	Adipoq/Egr1	2
BP	GO:0046879	hormone secretion	2|5	397/18048	0.00461886	0.0172151	0.00389341	Pparg/Adipoq	2
BP	GO:0007178	transmembrane receptor protein serine/threonine kinase signaling pathway	2|5	398/18048	0.00464166	0.0172151	0.00389341	Pparg/Egr1	2
BP	GO:0010720	positive regulation of cell development	2|5	398/18048	0.00464166	0.0172151	0.00389341	Pparg/Adipoq	2
BP	GO:0002024	diet induced thermogenesis	1|5	17/18048	0.00470132	0.0172151	0.00389341	Pparg	1
BP	GO:0043031	negative regulation of macrophage activation	1|5	17/18048	0.00470132	0.0172151	0.00389341	Pparg	1
BP	GO:1901722	regulation of cell proliferation involved in kidney development	1|5	17/18048	0.00470132	0.0172151	0.00389341	Egr1	1
BP	GO:0042063	gliogenesis	2|5	405/18048	0.00480281	0.0172151	0.00389341	Pparg/Egr1	2
BP	GO:0050727	regulation of inflammatory response	2|5	406/18048	0.00482605	0.0172151	0.00389341	Pparg/Adipoq	2
BP	GO:0009914	hormone transport	2|5	408/18048	0.00487268	0.0172151	0.00389341	Pparg/Adipoq	2
BP	GO:0051098	regulation of binding	2|5	411/18048	0.00494303	0.0172151	0.00389341	Pparg/Adipoq	2
BP	GO:0006595	polyamine metabolic process	1|5	18/18048	0.00497732	0.0172151	0.00389341	Sat1	1
BP	GO:0030730	sequestering of triglyceride	1|5	18/18048	0.00497732	0.0172151	0.00389341	Pparg	1
BP	GO:0034433	steroid esterification	1|5	18/18048	0.00497732	0.0172151	0.00389341	Scd	1
BP	GO:0034434	sterol esterification	1|5	18/18048	0.00497732	0.0172151	0.00389341	Scd	1
BP	GO:0034435	cholesterol esterification	1|5	18/18048	0.00497732	0.0172151	0.00389341	Scd	1
BP	GO:0071380	cellular response to prostaglandin E stimulus	1|5	18/18048	0.00497732	0.0172151	0.00389341	Pparg	1
BP	GO:0071639	positive regulation of monocyte chemotactic protein-1 production	1|5	18/18048	0.00497732	0.0172151	0.00389341	Adipoq	1
BP	GO:1904177	regulation of adipose tissue development	1|5	18/18048	0.00497732	0.0172151	0.00389341	Pparg	1
BP	GO:2000479	regulation of cAMP-dependent protein kinase activity	1|5	18/18048	0.00497732	0.0172151	0.00389341	Adipoq	1
BP	GO:0042326	negative regulation of phosphorylation	2|5	416/18048	0.00506134	0.0174258	0.00394106	Pparg/Adipoq	2
BP	GO:0040013	negative regulation of locomotion	2|5	420/18048	0.00515694	0.0174491	0.00394633	Pparg/Adipoq	2
BP	GO:0045860	positive regulation of protein kinase activity	2|5	421/18048	0.00518098	0.0174491	0.00394633	Adipoq/Egr1	2
BP	GO:0062197	cellular response to chemical stress	2|5	421/18048	0.00518098	0.0174491	0.00394633	Pparg/Egr1	2
BP	GO:0060100	positive regulation of phagocytosis; engulfment	1|5	19/18048	0.00525325	0.0174491	0.00394633	Pparg	1
BP	GO:0060391	positive regulation of SMAD protein signal transduction	1|5	19/18048	0.00525325	0.0174491	0.00394633	Pparg	1
BP	GO:0070417	cellular response to cold	1|5	19/18048	0.00525325	0.0174491	0.00394633	Pparg	1
BP	GO:0072109	glomerular mesangium development	1|5	19/18048	0.00525325	0.0174491	0.00394633	Egr1	1
BP	GO:1905155	positive regulation of membrane invagination	1|5	19/18048	0.00525325	0.0174491	0.00394633	Pparg	1
BP	GO:0032102	negative regulation of response to external stimulus	2|5	435/18048	0.00552303	0.0178161	0.00402932	Pparg/Adipoq	2
BP	GO:0010885	regulation of cholesterol storage	1|5	20/18048	0.00552913	0.0178161	0.00402932	Pparg	1
BP	GO:0032352	positive regulation of hormone metabolic process	1|5	20/18048	0.00552913	0.0178161	0.00402932	Egr1	1
BP	GO:0034393	positive regulation of smooth muscle cell apoptotic process	1|5	20/18048	0.00552913	0.0178161	0.00402932	Pparg	1
BP	GO:0045721	negative regulation of gluconeogenesis	1|5	20/18048	0.00552913	0.0178161	0.00402932	Adipoq	1
BP	GO:0060965	negative regulation of miRNA-mediated gene silencing	1|5	20/18048	0.00552913	0.0178161	0.00402932	Pparg	1
BP	GO:0071871	response to epinephrine	1|5	20/18048	0.00552913	0.0178161	0.00402932	Adipoq	1
BP	GO:0006869	lipid transport	2|5	441/18048	0.0056728	0.0179798	0.00406634	Pparg/Adipoq	2
BP	GO:0001655	urogenital system development	2|5	444/18048	0.0057484	0.0179798	0.00406634	Adipoq/Egr1	2
BP	GO:0010804	negative regulation of tumor necrosis factor-mediated signaling pathway	1|5	21/18048	0.00580494	0.0179798	0.00406634	Adipoq	1
BP	GO:0032966	negative regulation of collagen biosynthetic process	1|5	21/18048	0.00580494	0.0179798	0.00406634	Pparg	1
BP	GO:0060149	negative regulation of post-transcriptional gene silencing	1|5	21/18048	0.00580494	0.0179798	0.00406634	Pparg	1
BP	GO:0060333	interferon-gamma-mediated signaling pathway	1|5	21/18048	0.00580494	0.0179798	0.00406634	Pparg	1
BP	GO:0060967	negative regulation of gene silencing by RNA	1|5	21/18048	0.00580494	0.0179798	0.00406634	Pparg	1
BP	GO:0090594	inflammatory response to wounding	1|5	21/18048	0.00580494	0.0179798	0.00406634	Pparg	1
BP	GO:1900369	negative regulation of post-transcriptional gene silencing by RNA	1|5	21/18048	0.00580494	0.0179798	0.00406634	Pparg	1
BP	GO:0071496	cellular response to external stimulus	2|5	456/18048	0.00605552	0.0179798	0.00406634	Pparg/Egr1	2
BP	GO:0010566	regulation of ketone biosynthetic process	1|5	22/18048	0.00608069	0.0179798	0.00406634	Egr1	1
BP	GO:0010713	negative regulation of collagen metabolic process	1|5	22/18048	0.00608069	0.0179798	0.00406634	Pparg	1
BP	GO:0010878	cholesterol storage	1|5	22/18048	0.00608069	0.0179798	0.00406634	Pparg	1
BP	GO:0010888	negative regulation of lipid storage	1|5	22/18048	0.00608069	0.0179798	0.00406634	Pparg	1
BP	GO:0030852	regulation of granulocyte differentiation	1|5	22/18048	0.00608069	0.0179798	0.00406634	Adipoq	1
BP	GO:0045475	locomotor rhythm	1|5	22/18048	0.00608069	0.0179798	0.00406634	Egr1	1
BP	GO:0046321	positive regulation of fatty acid oxidation	1|5	22/18048	0.00608069	0.0179798	0.00406634	Pparg	1
BP	GO:0061318	renal filtration cell differentiation	1|5	22/18048	0.00608069	0.0179798	0.00406634	Adipoq	1
BP	GO:0072112	podocyte differentiation	1|5	22/18048	0.00608069	0.0179798	0.00406634	Adipoq	1
BP	GO:1905288	vascular associated smooth muscle cell apoptotic process	1|5	22/18048	0.00608069	0.0179798	0.00406634	Pparg	1
BP	GO:1905459	regulation of vascular associated smooth muscle cell apoptotic process	1|5	22/18048	0.00608069	0.0179798	0.00406634	Pparg	1
BP	GO:0030099	myeloid cell differentiation	2|5	461/18048	0.00618572	0.018148	0.00410439	Pparg/Adipoq	2
BP	GO:0042060	wound healing	2|5	461/18048	0.00618572	0.018148	0.00410439	Pparg/Egr1	2
BP	GO:0010738	regulation of protein kinase A signaling	1|5	23/18048	0.00635638	0.0181542	0.0041058	Adipoq	1
BP	GO:0042448	progesterone metabolic process	1|5	23/18048	0.00635638	0.0181542	0.0041058	Egr1	1
BP	GO:0060099	regulation of phagocytosis; engulfment	1|5	23/18048	0.00635638	0.0181542	0.0041058	Pparg	1
BP	GO:0072111	cell proliferation involved in kidney development	1|5	23/18048	0.00635638	0.0181542	0.0041058	Egr1	1
BP	GO:0072311	glomerular epithelial cell differentiation	1|5	23/18048	0.00635638	0.0181542	0.0041058	Adipoq	1
BP	GO:1902894	negative regulation of miRNA transcription	1|5	23/18048	0.00635638	0.0181542	0.0041058	Pparg	1
BP	GO:1905563	negative regulation of vascular endothelial cell proliferation	1|5	23/18048	0.00635638	0.0181542	0.0041058	Pparg	1
BP	GO:0002683	negative regulation of immune system process	2|5	476/18048	0.00658416	0.018334	0.00414646	Pparg/Adipoq	2
BP	GO:0035357	peroxisome proliferator activated receptor signaling pathway	1|5	24/18048	0.00663201	0.018334	0.00414646	Pparg	1
BP	GO:0071285	cellular response to lithium ion	1|5	24/18048	0.00663201	0.018334	0.00414646	Pparg	1
BP	GO:0071379	cellular response to prostaglandin stimulus	1|5	24/18048	0.00663201	0.018334	0.00414646	Pparg	1
BP	GO:0072202	cell differentiation involved in metanephros development	1|5	24/18048	0.00663201	0.018334	0.00414646	Adipoq	1
BP	GO:0072243	metanephric nephron epithelium development	1|5	24/18048	0.00663201	0.018334	0.00414646	Adipoq	1
BP	GO:1905153	regulation of membrane invagination	1|5	24/18048	0.00663201	0.018334	0.00414646	Pparg	1
BP	GO:0010563	negative regulation of phosphorus metabolic process	2|5	478/18048	0.00663818	0.018334	0.00414646	Pparg/Adipoq	2
BP	GO:0045936	negative regulation of phosphate metabolic process	2|5	478/18048	0.00663818	0.018334	0.00414646	Pparg/Adipoq	2
BP	GO:1903131	mononuclear cell differentiation	2|5	484/18048	0.00680146	0.0185349	0.0041919	Pparg/Egr1	2
BP	GO:0006700	C21-steroid hormone biosynthetic process	1|5	25/18048	0.00690758	0.0185349	0.0041919	Egr1	1
BP	GO:0042953	lipoprotein transport	1|5	25/18048	0.00690758	0.0185349	0.0041919	Pparg	1
BP	GO:0071605	monocyte chemotactic protein-1 production	1|5	25/18048	0.00690758	0.0185349	0.0041919	Adipoq	1
BP	GO:0071637	regulation of monocyte chemotactic protein-1 production	1|5	25/18048	0.00690758	0.0185349	0.0041919	Adipoq	1
BP	GO:1900120	regulation of receptor binding	1|5	25/18048	0.00690758	0.0185349	0.0041919	Adipoq	1
BP	GO:1904753	negative regulation of vascular associated smooth muscle cell migration	1|5	25/18048	0.00690758	0.0185349	0.0041919	Adipoq	1
BP	GO:2000629	negative regulation of miRNA metabolic process	1|5	25/18048	0.00690758	0.0185349	0.0041919	Pparg	1
BP	GO:0010876	lipid localization	2|5	497/18048	0.00716166	0.0190037	0.00429791	Pparg/Adipoq	2
BP	GO:0010640	regulation of platelet-derived growth factor receptor signaling pathway	1|5	26/18048	0.00718308	0.0190037	0.00429791	Adipoq	1
BP	GO:0044872	lipoprotein localization	1|5	26/18048	0.00718308	0.0190037	0.00429791	Pparg	1
BP	GO:0045649	regulation of macrophage differentiation	1|5	26/18048	0.00718308	0.0190037	0.00429791	Adipoq	1
BP	GO:0033674	positive regulation of kinase activity	2|5	500/18048	0.00724602	0.0190635	0.00431144	Adipoq/Egr1	2
BP	GO:0003299	muscle hypertrophy in response to stress	1|5	27/18048	0.00745853	0.0190635	0.00431144	Pparg	1
BP	GO:0014898	cardiac muscle hypertrophy in response to stress	1|5	27/18048	0.00745853	0.0190635	0.00431144	Pparg	1
BP	GO:0033197	response to vitamin E	1|5	27/18048	0.00745853	0.0190635	0.00431144	Pparg	1
BP	GO:0033233	regulation of protein sumoylation	1|5	27/18048	0.00745853	0.0190635	0.00431144	Egr1	1
BP	GO:0034114	regulation of heterotypic cell-cell adhesion	1|5	27/18048	0.00745853	0.0190635	0.00431144	Adipoq	1
BP	GO:0036003	positive regulation of transcription from RNA polymerase II promoter in response to stress	1|5	27/18048	0.00745853	0.0190635	0.00431144	Pparg	1
BP	GO:0070498	interleukin-1-mediated signaling pathway	1|5	27/18048	0.00745853	0.0190635	0.00431144	Egr1	1
BP	GO:0072010	glomerular epithelium development	1|5	27/18048	0.00745853	0.0190635	0.00431144	Adipoq	1
BP	GO:0150077	regulation of neuroinflammatory response	1|5	27/18048	0.00745853	0.0190635	0.00431144	Pparg	1
BP	GO:0014887	cardiac muscle adaptation	1|5	28/18048	0.00773391	0.0195684	0.00442562	Pparg	1
BP	GO:0045723	positive regulation of fatty acid biosynthetic process	1|5	28/18048	0.00773391	0.0195684	0.00442562	Pparg	1
BP	GO:0071404	cellular response to low-density lipoprotein particle stimulus	1|5	28/18048	0.00773391	0.0195684	0.00442562	Pparg	1
BP	GO:0034695	response to prostaglandin E	1|5	29/18048	0.00800924	0.020063	0.00453749	Pparg	1
BP	GO:0050765	negative regulation of phagocytosis	1|5	29/18048	0.00800924	0.020063	0.00453749	Adipoq	1
BP	GO:0072207	metanephric epithelium development	1|5	29/18048	0.00800924	0.020063	0.00453749	Adipoq	1
BP	GO:0048714	positive regulation of oligodendrocyte differentiation	1|5	30/18048	0.0082845	0.0206838	0.0046779	Pparg	1
BP	GO:0032367	intracellular cholesterol transport	1|5	31/18048	0.0085597	0.0211607	0.00478575	Pparg	1
BP	GO:0034104	negative regulation of tissue remodeling	1|5	31/18048	0.0085597	0.0211607	0.00478575	Pparg	1
BP	GO:0072012	glomerulus vasculature development	1|5	31/18048	0.0085597	0.0211607	0.00478575	Egr1	1
BP	GO:0031000	response to caffeine	1|5	32/18048	0.00883484	0.0215582	0.00487564	Pparg	1
BP	GO:0060390	regulation of SMAD protein signal transduction	1|5	32/18048	0.00883484	0.0215582	0.00487564	Pparg	1
BP	GO:0071372	cellular response to follicle-stimulating hormone stimulus	1|5	32/18048	0.00883484	0.0215582	0.00487564	Egr1	1
BP	GO:0120255	olefinic compound biosynthetic process	1|5	32/18048	0.00883484	0.0215582	0.00487564	Egr1	1
BP	GO:0046885	regulation of hormone biosynthetic process	1|5	33/18048	0.00910992	0.0218754	0.00494739	Egr1	1
BP	GO:0048384	retinoic acid receptor signaling pathway	1|5	33/18048	0.00910992	0.0218754	0.00494739	Pparg	1
BP	GO:0061437	renal system vasculature development	1|5	33/18048	0.00910992	0.0218754	0.00494739	Egr1	1
BP	GO:0061440	kidney vasculature development	1|5	33/18048	0.00910992	0.0218754	0.00494739	Egr1	1
BP	GO:0090140	regulation of mitochondrial fission	1|5	33/18048	0.00910992	0.0218754	0.00494739	Pparg	1
BP	GO:0001516	prostaglandin biosynthetic process	1|5	34/18048	0.00938494	0.0220444	0.0049856	Pparg	1
BP	GO:0032366	intracellular sterol transport	1|5	34/18048	0.00938494	0.0220444	0.0049856	Pparg	1
BP	GO:0034383	low-density lipoprotein particle clearance	1|5	34/18048	0.00938494	0.0220444	0.0049856	Adipoq	1
BP	GO:0044849	estrous cycle	1|5	34/18048	0.00938494	0.0220444	0.0049856	Egr1	1
BP	GO:0046457	prostanoid biosynthetic process	1|5	34/18048	0.00938494	0.0220444	0.0049856	Pparg	1
BP	GO:0071480	cellular response to gamma radiation	1|5	34/18048	0.00938494	0.0220444	0.0049856	Egr1	1
BP	GO:1904893	negative regulation of receptor signaling pathway via STAT	1|5	34/18048	0.00938494	0.0220444	0.0049856	Pparg	1
BP	GO:0048261	negative regulation of receptor-mediated endocytosis	1|5	35/18048	0.0096599	0.0226198	0.00511573	Adipoq	1
BP	GO:0071236	cellular response to antibiotic	1|5	36/18048	0.00993479	0.0231199	0.00522884	Egr1	1
BP	GO:0090183	regulation of kidney development	1|5	36/18048	0.00993479	0.0231199	0.00522884	Adipoq	1
BP	GO:0010614	negative regulation of cardiac muscle hypertrophy	1|5	37/18048	0.0102096	0.0235415	0.00532419	Pparg	1
BP	GO:0030224	monocyte differentiation	1|5	37/18048	0.0102096	0.0235415	0.00532419	Pparg	1
BP	GO:0048169	regulation of long-term neuronal synaptic plasticity	1|5	37/18048	0.0102096	0.0235415	0.00532419	Egr1	1
BP	GO:0070293	renal absorption	1|5	38/18048	0.0104844	0.0241013	0.00545081	Adipoq	1
BP	GO:0010737	protein kinase A signaling	1|5	39/18048	0.0107591	0.0242885	0.00549315	Adipoq	1
BP	GO:0014741	negative regulation of muscle hypertrophy	1|5	39/18048	0.0107591	0.0242885	0.00549315	Pparg	1
BP	GO:0032354	response to follicle-stimulating hormone	1|5	39/18048	0.0107591	0.0242885	0.00549315	Egr1	1
BP	GO:0034694	response to prostaglandin	1|5	39/18048	0.0107591	0.0242885	0.00549315	Pparg	1
BP	GO:0036120	cellular response to platelet-derived growth factor stimulus	1|5	39/18048	0.0107591	0.0242885	0.00549315	Pparg	1
BP	GO:0120178	steroid hormone biosynthetic process	1|5	39/18048	0.0107591	0.0242885	0.00549315	Egr1	1
BP	GO:0055094	response to lipoprotein particle	1|5	40/18048	0.0110338	0.0248342	0.00561656	Pparg	1
BP	GO:0009309	amine biosynthetic process	1|5	41/18048	0.0113084	0.0250779	0.00567168	Sat1	1
BP	GO:0033561	regulation of water loss via skin	1|5	41/18048	0.0113084	0.0250779	0.00567168	Scd	1
BP	GO:0034390	smooth muscle cell apoptotic process	1|5	41/18048	0.0113084	0.0250779	0.00567168	Pparg	1
BP	GO:0034391	regulation of smooth muscle cell apoptotic process	1|5	41/18048	0.0113084	0.0250779	0.00567168	Pparg	1
BP	GO:0042401	cellular biogenic amine biosynthetic process	1|5	41/18048	0.0113084	0.0250779	0.00567168	Sat1	1
BP	GO:0033032	regulation of myeloid cell apoptotic process	1|5	42/18048	0.0115829	0.0255365	0.0057754	Adipoq	1
BP	GO:0036119	response to platelet-derived growth factor	1|5	42/18048	0.0115829	0.0255365	0.0057754	Pparg	1
BP	GO:0071371	cellular response to gonadotropin stimulus	1|5	43/18048	0.0118574	0.0259897	0.00587788	Egr1	1
BP	GO:0098801	regulation of renal system process	1|5	43/18048	0.0118574	0.0259897	0.00587788	Adipoq	1
BP	GO:0001774	microglial cell activation	1|5	44/18048	0.0121318	0.0262102	0.00592775	Pparg	1
BP	GO:0002021	response to dietary excess	1|5	44/18048	0.0121318	0.0262102	0.00592775	Pparg	1
BP	GO:0010803	regulation of tumor necrosis factor-mediated signaling pathway	1|5	44/18048	0.0121318	0.0262102	0.00592775	Adipoq	1
BP	GO:0032365	intracellular lipid transport	1|5	44/18048	0.0121318	0.0262102	0.00592775	Pparg	1
BP	GO:0033189	response to vitamin A	1|5	44/18048	0.0121318	0.0262102	0.00592775	Pparg	1
BP	GO:0000266	mitochondrial fission	1|5	45/18048	0.0124061	0.0265745	0.00601014	Pparg	1
BP	GO:0060964	regulation of miRNA-mediated gene silencing	1|5	45/18048	0.0124061	0.0265745	0.00601014	Pparg	1
BP	GO:0071402	cellular response to lipoprotein particle stimulus	1|5	45/18048	0.0124061	0.0265745	0.00601014	Pparg	1
BP	GO:0008207	C21-steroid hormone metabolic process	1|5	46/18048	0.0126804	0.0267816	0.00605698	Egr1	1
BP	GO:0031952	regulation of protein autophosphorylation	1|5	46/18048	0.0126804	0.0267816	0.00605698	Adipoq	1
BP	GO:0034381	plasma lipoprotein particle clearance	1|5	46/18048	0.0126804	0.0267816	0.00605698	Adipoq	1
BP	GO:0042789	mRNA transcription by RNA polymerase II	1|5	46/18048	0.0126804	0.0267816	0.00605698	Pparg	1
BP	GO:0046320	regulation of fatty acid oxidation	1|5	46/18048	0.0126804	0.0267816	0.00605698	Pparg	1
BP	GO:0010661	positive regulation of muscle cell apoptotic process	1|5	47/18048	0.0129546	0.0269828	0.0061025	Pparg	1
BP	GO:0030851	granulocyte differentiation	1|5	47/18048	0.0129546	0.0269828	0.0061025	Adipoq	1
BP	GO:0048147	negative regulation of fibroblast proliferation	1|5	47/18048	0.0129546	0.0269828	0.0061025	Pparg	1
BP	GO:0120163	negative regulation of cold-induced thermogenesis	1|5	47/18048	0.0129546	0.0269828	0.0061025	Adipoq	1
BP	GO:1900368	regulation of post-transcriptional gene silencing by RNA	1|5	47/18048	0.0129546	0.0269828	0.0061025	Pparg	1
BP	GO:0002269	leukocyte activation involved in inflammatory response	1|5	48/18048	0.0132288	0.0271785	0.00614675	Pparg	1
BP	GO:0007616	long-term memory	1|5	48/18048	0.0132288	0.0271785	0.00614675	Egr1	1
BP	GO:0010226	response to lithium ion	1|5	48/18048	0.0132288	0.0271785	0.00614675	Pparg	1
BP	GO:0033028	myeloid cell apoptotic process	1|5	48/18048	0.0132288	0.0271785	0.00614675	Adipoq	1
BP	GO:0060147	regulation of post-transcriptional gene silencing	1|5	48/18048	0.0132288	0.0271785	0.00614675	Pparg	1
BP	GO:0030225	macrophage differentiation	1|5	49/18048	0.0135029	0.0274425	0.00620646	Adipoq	1
BP	GO:0035850	epithelial cell differentiation involved in kidney development	1|5	49/18048	0.0135029	0.0274425	0.00620646	Adipoq	1
BP	GO:0046326	positive regulation of glucose import	1|5	49/18048	0.0135029	0.0274425	0.00620646	Adipoq	1
BP	GO:0051972	regulation of telomerase activity	1|5	49/18048	0.0135029	0.0274425	0.00620646	Pparg	1
BP	GO:0035902	response to immobilization stress	1|5	50/18048	0.0137769	0.0278493	0.00629847	Pparg	1
BP	GO:0060966	regulation of gene silencing by RNA	1|5	50/18048	0.0137769	0.0278493	0.00629847	Pparg	1
BP	GO:0010862	positive regulation of pathway-restricted SMAD protein phosphorylation	1|5	51/18048	0.0140509	0.0281018	0.00635557	Pparg	1
BP	GO:0032350	regulation of hormone metabolic process	1|5	51/18048	0.0140509	0.0281018	0.00635557	Egr1	1
BP	GO:0042304	regulation of fatty acid biosynthetic process	1|5	51/18048	0.0140509	0.0281018	0.00635557	Pparg	1
BP	GO:0071312	cellular response to alkaloid	1|5	51/18048	0.0140509	0.0281018	0.00635557	Egr1	1
BP	GO:0009299	mRNA transcription	1|5	52/18048	0.0143248	0.0282747	0.00639466	Pparg	1
BP	GO:0016925	protein sumoylation	1|5	52/18048	0.0143248	0.0282747	0.00639466	Egr1	1
BP	GO:0090317	negative regulation of intracellular protein transport	1|5	52/18048	0.0143248	0.0282747	0.00639466	Adipoq	1
BP	GO:0101023	vascular endothelial cell proliferation	1|5	52/18048	0.0143248	0.0282747	0.00639466	Pparg	1
BP	GO:1905562	regulation of vascular endothelial cell proliferation	1|5	52/18048	0.0143248	0.0282747	0.00639466	Pparg	1
BP	GO:0042181	ketone biosynthetic process	1|5	53/18048	0.0145987	0.0283696	0.00641614	Egr1	1
BP	GO:0043124	negative regulation of I-kappaB kinase/NF-kappaB signaling	1|5	53/18048	0.0145987	0.0283696	0.00641614	Adipoq	1
BP	GO:0045687	positive regulation of glial cell differentiation	1|5	53/18048	0.0145987	0.0283696	0.00641614	Pparg	1
BP	GO:0071295	cellular response to vitamin	1|5	53/18048	0.0145987	0.0283696	0.00641614	Pparg	1
BP	GO:1900077	negative regulation of cellular response to insulin stimulus	1|5	53/18048	0.0145987	0.0283696	0.00641614	Pparg	1
BP	GO:1904752	regulation of vascular associated smooth muscle cell migration	1|5	53/18048	0.0145987	0.0283696	0.00641614	Adipoq	1
BP	GO:0048713	regulation of oligodendrocyte differentiation	1|5	54/18048	0.0148725	0.0287535	0.00650295	Pparg	1
BP	GO:0061900	glial cell activation	1|5	54/18048	0.0148725	0.0287535	0.00650295	Pparg	1
BP	GO:0045806	negative regulation of endocytosis	1|5	55/18048	0.0151462	0.0291333	0.00658885	Adipoq	1
BP	GO:0046456	icosanoid biosynthetic process	1|5	55/18048	0.0151462	0.0291333	0.00658885	Pparg	1
BP	GO:0006692	prostanoid metabolic process	1|5	56/18048	0.0154199	0.0293601	0.00664015	Pparg	1
BP	GO:0006693	prostaglandin metabolic process	1|5	56/18048	0.0154199	0.0293601	0.00664015	Pparg	1
BP	GO:0010677	negative regulation of cellular carbohydrate metabolic process	1|5	56/18048	0.0154199	0.0293601	0.00664015	Adipoq	1
BP	GO:0010823	negative regulation of mitochondrion organization	1|5	56/18048	0.0154199	0.0293601	0.00664015	Pparg	1
BP	GO:0002762	negative regulation of myeloid leukocyte differentiation	1|5	57/18048	0.0156935	0.0297309	0.00672402	Adipoq	1
BP	GO:0014888	striated muscle adaptation	1|5	57/18048	0.0156935	0.0297309	0.00672402	Pparg	1
BP	GO:0001975	response to amphetamine	1|5	58/18048	0.0159671	0.0297999	0.00673962	Egr1	1
BP	GO:0010828	positive regulation of glucose transmembrane transport	1|5	58/18048	0.0159671	0.0297999	0.00673962	Adipoq	1
BP	GO:0010883	regulation of lipid storage	1|5	58/18048	0.0159671	0.0297999	0.00673962	Pparg	1
BP	GO:0032094	response to food	1|5	58/18048	0.0159671	0.0297999	0.00673962	Pparg	1
BP	GO:0032965	regulation of collagen biosynthetic process	1|5	58/18048	0.0159671	0.0297999	0.00673962	Pparg	1
BP	GO:1904738	vascular associated smooth muscle cell migration	1|5	58/18048	0.0159671	0.0297999	0.00673962	Adipoq	1
BP	GO:0002673	regulation of acute inflammatory response	1|5	59/18048	0.0162406	0.0299398	0.00677126	Pparg	1
BP	GO:0006111	regulation of gluconeogenesis	1|5	59/18048	0.0162406	0.0299398	0.00677126	Adipoq	1
BP	GO:0043030	regulation of macrophage activation	1|5	59/18048	0.0162406	0.0299398	0.00677126	Pparg	1
BP	GO:0061005	cell differentiation involved in kidney development	1|5	59/18048	0.0162406	0.0299398	0.00677126	Adipoq	1
BP	GO:2000272	negative regulation of signaling receptor activity	1|5	59/18048	0.0162406	0.0299398	0.00677126	Pparg	1
BP	GO:0030514	negative regulation of BMP signaling pathway	1|5	60/18048	0.016514	0.0303697	0.00686847	Pparg	1
BP	GO:0014072	response to isoquinoline alkaloid	1|5	61/18048	0.0167874	0.0306481	0.00693145	Egr1	1
BP	GO:0043388	positive regulation of DNA binding	1|5	61/18048	0.0167874	0.0306481	0.00693145	Pparg	1
BP	GO:0045599	negative regulation of fat cell differentiation	1|5	61/18048	0.0167874	0.0306481	0.00693145	Adipoq	1
BP	GO:0034113	heterotypic cell-cell adhesion	1|5	62/18048	0.0170607	0.030997	0.00701035	Adipoq	1
BP	GO:0045912	negative regulation of carbohydrate metabolic process	1|5	62/18048	0.0170607	0.030997	0.00701035	Adipoq	1
BP	GO:0032731	positive regulation of interleukin-1 beta production	1|5	64/18048	0.0176071	0.0319129	0.0072175	Egr1	1
BP	GO:0060393	regulation of pathway-restricted SMAD protein phosphorylation	1|5	65/18048	0.0178803	0.0323303	0.00731188	Pparg	1
BP	GO:0010712	regulation of collagen metabolic process	1|5	66/18048	0.0181533	0.0325895	0.00737052	Pparg	1
BP	GO:0032757	positive regulation of interleukin-8 production	1|5	66/18048	0.0181533	0.0325895	0.00737052	Adipoq	1
BP	GO:0048008	platelet-derived growth factor receptor signaling pathway	1|5	66/18048	0.0181533	0.0325895	0.00737052	Adipoq	1
BP	GO:0032964	collagen biosynthetic process	1|5	67/18048	0.0184263	0.0329229	0.00744591	Pparg	1
BP	GO:0060612	adipose tissue development	1|5	67/18048	0.0184263	0.0329229	0.00744591	Pparg	1
BP	GO:0042446	hormone biosynthetic process	1|5	69/18048	0.0189722	0.0335012	0.00757671	Egr1	1
BP	GO:0045668	negative regulation of osteoblast differentiation	1|5	69/18048	0.0189722	0.0335012	0.00757671	Pparg	1
BP	GO:0045776	negative regulation of blood pressure	1|5	69/18048	0.0189722	0.0335012	0.00757671	Adipoq	1
BP	GO:0050891	multicellular organismal water homeostasis	1|5	69/18048	0.0189722	0.0335012	0.00757671	Scd	1
BP	GO:0060389	pathway-restricted SMAD protein phosphorylation	1|5	69/18048	0.0189722	0.0335012	0.00757671	Pparg	1
BP	GO:1905953	negative regulation of lipid localization	1|5	70/18048	0.019245	0.0339036	0.00766771	Pparg	1
BP	GO:0015909	long-chain fatty acid transport	1|5	71/18048	0.0195178	0.0341448	0.00772226	Pparg	1
BP	GO:0031670	cellular response to nutrient	1|5	71/18048	0.0195178	0.0341448	0.00772226	Pparg	1
BP	GO:0150076	neuroinflammatory response	1|5	71/18048	0.0195178	0.0341448	0.00772226	Pparg	1
BP	GO:0006911	phagocytosis; engulfment	1|5	72/18048	0.0197905	0.0343035	0.00775815	Pparg	1
BP	GO:0043537	negative regulation of blood vessel endothelial cell migration	1|5	72/18048	0.0197905	0.0343035	0.00775815	Pparg	1
BP	GO:0048512	circadian behavior	1|5	72/18048	0.0197905	0.0343035	0.00775815	Egr1	1
BP	GO:0090278	negative regulation of peptide hormone secretion	1|5	72/18048	0.0197905	0.0343035	0.00775815	Pparg	1
BP	GO:0032387	negative regulation of intracellular transport	1|5	73/18048	0.0200631	0.0346963	0.00784699	Adipoq	1
BP	GO:0002792	negative regulation of peptide secretion	1|5	74/18048	0.0203357	0.0349274	0.00789925	Pparg	1
BP	GO:0032922	circadian regulation of gene expression	1|5	74/18048	0.0203357	0.0349274	0.00789925	Egr1	1
BP	GO:0034698	response to gonadotropin	1|5	74/18048	0.0203357	0.0349274	0.00789925	Egr1	1
BP	GO:0007622	rhythmic behavior	1|5	75/18048	0.0206082	0.0350758	0.00793283	Egr1	1
BP	GO:0010332	response to gamma radiation	1|5	75/18048	0.0206082	0.0350758	0.00793283	Egr1	1
BP	GO:0032732	positive regulation of interleukin-1 production	1|5	75/18048	0.0206082	0.0350758	0.00793283	Egr1	1
BP	GO:0046324	regulation of glucose import	1|5	75/18048	0.0206082	0.0350758	0.00793283	Adipoq	1
BP	GO:0001937	negative regulation of endothelial cell proliferation	1|5	76/18048	0.0208807	0.0353005	0.00798364	Pparg	1
BP	GO:0009409	response to cold	1|5	76/18048	0.0208807	0.0353005	0.00798364	Pparg	1
BP	GO:0097006	regulation of plasma lipoprotein particle levels	1|5	76/18048	0.0208807	0.0353005	0.00798364	Adipoq	1
BP	GO:0002931	response to ischemia	1|5	78/18048	0.0214254	0.0359794	0.00813719	Egr1	1
BP	GO:0045600	positive regulation of fat cell differentiation	1|5	78/18048	0.0214254	0.0359794	0.00813719	Pparg	1
BP	GO:0060986	endocrine hormone secretion	1|5	78/18048	0.0214254	0.0359794	0.00813719	Pparg	1
BP	GO:0045824	negative regulation of innate immune response	1|5	79/18048	0.0216977	0.0363557	0.00822229	Pparg	1
BP	GO:0006635	fatty acid beta-oxidation	1|5	80/18048	0.0219699	0.0364875	0.00825209	Adipoq	1
BP	GO:0010611	regulation of cardiac muscle hypertrophy	1|5	80/18048	0.0219699	0.0364875	0.00825209	Pparg	1
BP	GO:0014911	positive regulation of smooth muscle cell migration	1|5	80/18048	0.0219699	0.0364875	0.00825209	Egr1	1
BP	GO:0030104	water homeostasis	1|5	80/18048	0.0219699	0.0364875	0.00825209	Scd	1
BP	GO:0032720	negative regulation of tumor necrosis factor production	1|5	81/18048	0.0222421	0.036697	0.00829947	Adipoq	1
BP	GO:0071300	cellular response to retinoic acid	1|5	81/18048	0.0222421	0.036697	0.00829947	Pparg	1
BP	GO:0099024	plasma membrane invagination	1|5	81/18048	0.0222421	0.036697	0.00829947	Pparg	1
BP	GO:0048168	regulation of neuronal synaptic plasticity	1|5	82/18048	0.0225142	0.0369037	0.00834622	Egr1	1
BP	GO:0051602	response to electrical stimulus	1|5	82/18048	0.0225142	0.0369037	0.00834622	Egr1	1
BP	GO:1903556	negative regulation of tumor necrosis factor superfamily cytokine production	1|5	82/18048	0.0225142	0.0369037	0.00834622	Adipoq	1
BP	GO:0006919	activation of cysteine-type endopeptidase activity involved in apoptotic process	1|5	83/18048	0.0227862	0.0371076	0.00839233	Pparg	1
BP	GO:0014743	regulation of muscle hypertrophy	1|5	83/18048	0.0227862	0.0371076	0.00839233	Pparg	1
BP	GO:0030512	negative regulation of transforming growth factor beta receptor signaling pathway	1|5	83/18048	0.0227862	0.0371076	0.00839233	Pparg	1
BP	GO:0042220	response to cocaine	1|5	84/18048	0.0230582	0.0374696	0.0084742	Egr1	1
BP	GO:0014075	response to amine	1|5	85/18048	0.0233301	0.0376679	0.00851905	Egr1	1
BP	GO:0035914	skeletal muscle cell differentiation	1|5	85/18048	0.0233301	0.0376679	0.00851905	Egr1	1
BP	GO:1900076	regulation of cellular response to insulin stimulus	1|5	85/18048	0.0233301	0.0376679	0.00851905	Pparg	1
BP	GO:0050810	regulation of steroid biosynthetic process	1|5	86/18048	0.023602	0.0380254	0.00859991	Egr1	1
BP	GO:0070373	negative regulation of ERK1 and ERK2 cascade	1|5	87/18048	0.0238738	0.0382996	0.00866192	Adipoq	1
BP	GO:0071479	cellular response to ionizing radiation	1|5	87/18048	0.0238738	0.0382996	0.00866192	Egr1	1
BP	GO:0006094	gluconeogenesis	1|5	88/18048	0.0241455	0.0386533	0.00874192	Adipoq	1
BP	GO:0010324	membrane invagination	1|5	89/18048	0.0244172	0.0389229	0.0088029	Pparg	1
BP	GO:0034103	regulation of tissue remodeling	1|5	89/18048	0.0244172	0.0389229	0.0088029	Pparg	1
BP	GO:0050805	negative regulation of synaptic transmission	1|5	90/18048	0.0246888	0.0392729	0.00888204	Adipoq	1
BP	GO:0014015	positive regulation of gliogenesis	1|5	91/18048	0.0249603	0.0393726	0.00890459	Pparg	1
BP	GO:0019319	hexose biosynthetic process	1|5	91/18048	0.0249603	0.0393726	0.00890459	Adipoq	1
BP	GO:0046323	glucose import	1|5	91/18048	0.0249603	0.0393726	0.00890459	Adipoq	1
BP	GO:0050766	positive regulation of phagocytosis	1|5	91/18048	0.0249603	0.0393726	0.00890459	Pparg	1
BP	GO:0033209	tumor necrosis factor-mediated signaling pathway	1|5	92/18048	0.0252318	0.0397177	0.00898265	Adipoq	1
BP	GO:0010596	negative regulation of endothelial cell migration	1|5	93/18048	0.0255033	0.0399781	0.00904153	Pparg	1
BP	GO:0043525	positive regulation of neuron apoptotic process	1|5	93/18048	0.0255033	0.0399781	0.00904153	Egr1	1
BP	GO:0010827	regulation of glucose transmembrane transport	1|5	94/18048	0.0257746	0.040153	0.0090811	Adipoq	1
BP	GO:0019915	lipid storage	1|5	94/18048	0.0257746	0.040153	0.0090811	Pparg	1
BP	GO:0045685	regulation of glial cell differentiation	1|5	94/18048	0.0257746	0.040153	0.0090811	Pparg	1
BP	GO:0032677	regulation of interleukin-8 production	1|5	97/18048	0.0265884	0.0412503	0.00932926	Adipoq	1
BP	GO:0046364	monosaccharide biosynthetic process	1|5	97/18048	0.0265884	0.0412503	0.00932926	Adipoq	1
BP	GO:0032637	interleukin-8 production	1|5	98/18048	0.0268595	0.0415854	0.00940504	Adipoq	1
BP	GO:0060395	SMAD protein signal transduction	1|5	99/18048	0.0271306	0.041919	0.00948049	Pparg	1
BP	GO:0045638	negative regulation of myeloid cell differentiation	1|5	100/18048	0.0274016	0.0421649	0.00953611	Adipoq	1
BP	GO:0046677	response to antibiotic	1|5	100/18048	0.0274016	0.0421649	0.00953611	Egr1	1
BP	GO:0006576	cellular biogenic amine metabolic process	1|5	103/18048	0.0282143	0.0432389	0.00977901	Sat1	1
BP	GO:0032091	negative regulation of protein binding	1|5	103/18048	0.0282143	0.0432389	0.00977901	Adipoq	1
BP	GO:0015908	fatty acid transport	1|5	106/18048	0.0290264	0.0442139	0.00999952	Pparg	1
BP	GO:0042116	macrophage activation	1|5	106/18048	0.0290264	0.0442139	0.00999952	Pparg	1
BP	GO:0046889	positive regulation of lipid biosynthetic process	1|5	106/18048	0.0290264	0.0442139	0.00999952	Pparg	1
BP	GO:0009062	fatty acid catabolic process	1|5	107/18048	0.029297	0.0445361	0.0100724	Adipoq	1
BP	GO:0030510	regulation of BMP signaling pathway	1|5	108/18048	0.0295675	0.0446771	0.0101043	Pparg	1
BP	GO:0032611	interleukin-1 beta production	1|5	108/18048	0.0295675	0.0446771	0.0101043	Egr1	1
BP	GO:0032651	regulation of interleukin-1 beta production	1|5	108/18048	0.0295675	0.0446771	0.0101043	Egr1	1
BP	GO:0010633	negative regulation of epithelial cell migration	1|5	112/18048	0.030649	0.0460346	0.0104113	Pparg	1
BP	GO:0071868	cellular response to monoamine stimulus	1|5	112/18048	0.030649	0.0460346	0.0104113	Adipoq	1
BP	GO:0071870	cellular response to catecholamine stimulus	1|5	112/18048	0.030649	0.0460346	0.0104113	Adipoq	1
BP	GO:0043255	regulation of carbohydrate biosynthetic process	1|5	114/18048	0.0311894	0.0467531	0.0105738	Adipoq	1
BP	GO:0006641	triglyceride metabolic process	1|5	115/18048	0.0314595	0.0470644	0.0106442	Scd	1
BP	GO:0043502	regulation of muscle adaptation	1|5	116/18048	0.0317295	0.0472808	0.0106931	Pparg	1
BP	GO:0044106	cellular amine metabolic process	1|5	116/18048	0.0317295	0.0472808	0.0106931	Sat1	1
BP	GO:0002832	negative regulation of response to biotic stimulus	1|5	117/18048	0.0319995	0.0473091	0.0106995	Pparg	1
BP	GO:0003300	cardiac muscle hypertrophy	1|5	117/18048	0.0319995	0.0473091	0.0106995	Pparg	1
BP	GO:0062014	negative regulation of small molecule metabolic process	1|5	117/18048	0.0319995	0.0473091	0.0106995	Adipoq	1
BP	GO:0090288	negative regulation of cellular response to growth factor stimulus	1|5	117/18048	0.0319995	0.0473091	0.0106995	Pparg	1
BP	GO:1902106	negative regulation of leukocyte differentiation	1|5	118/18048	0.0322694	0.0476148	0.0107687	Adipoq	1
BP	GO:0010660	regulation of muscle cell apoptotic process	1|5	120/18048	0.0328091	0.0480351	0.0108637	Pparg	1
BP	GO:0010906	regulation of glucose metabolic process	1|5	120/18048	0.0328091	0.0480351	0.0108637	Adipoq	1
BP	GO:0050886	endocrine process	1|5	120/18048	0.0328091	0.0480351	0.0108637	Pparg	1
BP	GO:1903076	regulation of protein localization to plasma membrane	1|5	120/18048	0.0328091	0.0480351	0.0108637	Pparg	1
BP	GO:0014897	striated muscle hypertrophy	1|5	121/18048	0.0330789	0.0482427	0.0109107	Pparg	1
BP	GO:0019218	regulation of steroid metabolic process	1|5	121/18048	0.0330789	0.0482427	0.0109107	Egr1	1
BP	GO:0032963	collagen metabolic process	1|5	122/18048	0.0333485	0.0485421	0.0109784	Pparg	1
BP	GO:0014896	muscle hypertrophy	1|5	123/18048	0.0336182	0.0488403	0.0110458	Pparg	1
BP	GO:0042698	ovulation cycle	1|5	124/18048	0.0338877	0.0490429	0.0110916	Egr1	1
BP	GO:1903707	negative regulation of hemopoiesis	1|5	124/18048	0.0338877	0.0490429	0.0110916	Adipoq	1
BP	GO:0009308	amine metabolic process	1|5	125/18048	0.0341572	0.0493382	0.0111584	Sat1	1
BP	GO:0010657	muscle cell apoptotic process	1|5	126/18048	0.0344267	0.0496323	0.011225	Pparg	1
BP	GO:0090100	positive regulation of transmembrane receptor protein serine/threonine kinase signaling pathway	1|5	127/18048	0.0346961	0.0499252	0.0112912	Pparg	1
BP	GO:0051101	regulation of DNA binding	1|5	128/18048	0.0349654	0.0502169	0.0113572	Pparg	1
BP	GO:0032612	interleukin-1 production	1|5	129/18048	0.0352346	0.050221	0.0113581	Egr1	1
BP	GO:0032652	regulation of interleukin-1 production	1|5	129/18048	0.0352346	0.050221	0.0113581	Egr1	1
BP	GO:0048259	regulation of receptor-mediated endocytosis	1|5	129/18048	0.0352346	0.050221	0.0113581	Adipoq	1
BP	GO:0072329	monocarboxylic acid catabolic process	1|5	129/18048	0.0352346	0.050221	0.0113581	Adipoq	1
BP	GO:0017015	regulation of transforming growth factor beta receptor signaling pathway	1|5	130/18048	0.0355038	0.0504141	0.0114018	Pparg	1
BP	GO:0045807	positive regulation of endocytosis	1|5	130/18048	0.0355038	0.0504141	0.0114018	Pparg	1
BP	GO:0072009	nephron epithelium development	1|5	131/18048	0.035773	0.0507008	0.0114666	Adipoq	1
BP	GO:0071346	cellular response to interferon-gamma	1|5	132/18048	0.0360421	0.0508909	0.0115096	Pparg	1
BP	GO:1904659	glucose transmembrane transport	1|5	132/18048	0.0360421	0.0508909	0.0115096	Adipoq	1
BP	GO:0008645	hexose transmembrane transport	1|5	133/18048	0.0363111	0.0509843	0.0115307	Adipoq	1
BP	GO:0048145	regulation of fibroblast proliferation	1|5	133/18048	0.0363111	0.0509843	0.0115307	Pparg	1
BP	GO:1903844	regulation of cellular response to transforming growth factor beta stimulus	1|5	133/18048	0.0363111	0.0509843	0.0115307	Pparg	1
BP	GO:0048661	positive regulation of smooth muscle cell proliferation	1|5	134/18048	0.03658	0.0512665	0.0115945	Egr1	1
BP	GO:0043280	positive regulation of cysteine-type endopeptidase activity involved in apoptotic process	1|5	135/18048	0.0368489	0.0515475	0.0116581	Pparg	1
BP	GO:0002526	acute inflammatory response	1|5	136/18048	0.0371178	0.0516362	0.0116782	Pparg	1
BP	GO:0006690	icosanoid metabolic process	1|5	136/18048	0.0371178	0.0516362	0.0116782	Pparg	1
BP	GO:1904892	regulation of receptor signaling pathway via STAT	1|5	136/18048	0.0371178	0.0516362	0.0116782	Pparg	1
BP	GO:0015749	monosaccharide transmembrane transport	1|5	137/18048	0.0373866	0.0518189	0.0117195	Adipoq	1
BP	GO:0042752	regulation of circadian rhythm	1|5	137/18048	0.0373866	0.0518189	0.0117195	Pparg	1
BP	GO:0071260	cellular response to mechanical stimulus	1|5	138/18048	0.0376553	0.0520956	0.0117821	Egr1	1
BP	GO:0090101	negative regulation of transmembrane receptor protein serine/threonine kinase signaling pathway	1|5	139/18048	0.037924	0.0523712	0.0118444	Pparg	1
BP	GO:0014013	regulation of gliogenesis	1|5	140/18048	0.0381926	0.0524539	0.0118631	Pparg	1
BP	GO:0071347	cellular response to interleukin-1	1|5	140/18048	0.0381926	0.0524539	0.0118631	Egr1	1
BP	GO:0090090	negative regulation of canonical Wnt signaling pathway	1|5	140/18048	0.0381926	0.0524539	0.0118631	Egr1	1
BP	GO:0032411	positive regulation of transporter activity	1|5	141/18048	0.0384611	0.052631	0.0119031	Adipoq	1
BP	GO:1901216	positive regulation of neuron death	1|5	141/18048	0.0384611	0.052631	0.0119031	Egr1	1
BP	GO:0043627	response to estrogen	1|5	142/18048	0.0387296	0.0529024	0.0119645	Pparg	1
BP	GO:0006639	acylglycerol metabolic process	1|5	144/18048	0.0392664	0.0535386	0.0121084	Scd	1
BP	GO:0002761	regulation of myeloid leukocyte differentiation	1|5	145/18048	0.0395347	0.0537101	0.0121472	Adipoq	1
BP	GO:0050830	defense response to Gram-positive bacterium	1|5	145/18048	0.0395347	0.0537101	0.0121472	Scd	1
BP	GO:0003014	renal system process	1|5	146/18048	0.0398029	0.0538804	0.0121857	Adipoq	1
BP	GO:0006638	neutral lipid metabolic process	1|5	146/18048	0.0398029	0.0538804	0.0121857	Scd	1
BP	GO:0043500	muscle adaptation	1|5	147/18048	0.0400711	0.0540494	0.0122239	Pparg	1
BP	GO:1904375	regulation of protein localization to cell periphery	1|5	147/18048	0.0400711	0.0540494	0.0122239	Pparg	1
BP	GO:0010821	regulation of mitochondrion organization	1|5	148/18048	0.0403392	0.0543139	0.0122837	Pparg	1
BP	GO:0016525	negative regulation of angiogenesis	1|5	150/18048	0.0408753	0.0549062	0.0124177	Pparg	1
BP	GO:0014823	response to activity	1|5	151/18048	0.0411432	0.0549062	0.0124177	Adipoq	1
BP	GO:0034219	carbohydrate transmembrane transport	1|5	151/18048	0.0411432	0.0549062	0.0124177	Adipoq	1
BP	GO:0034754	cellular hormone metabolic process	1|5	151/18048	0.0411432	0.0549062	0.0124177	Egr1	1
BP	GO:0043535	regulation of blood vessel endothelial cell migration	1|5	151/18048	0.0411432	0.0549062	0.0124177	Pparg	1
BP	GO:2000181	negative regulation of blood vessel morphogenesis	1|5	152/18048	0.0414111	0.055166	0.0124765	Pparg	1
BP	GO:1901343	negative regulation of vasculature development	1|5	153/18048	0.0416789	0.0554249	0.012535	Pparg	1
BP	GO:0048144	fibroblast proliferation	1|5	154/18048	0.0419467	0.0555849	0.0125712	Pparg	1
BP	GO:2001056	positive regulation of cysteine-type endopeptidase activity	1|5	154/18048	0.0419467	0.0555849	0.0125712	Pparg	1
BP	GO:0032526	response to retinoic acid	1|5	160/18048	0.043552	0.05751	0.0130066	Pparg	1
BP	GO:0034341	response to interferon-gamma	1|5	160/18048	0.043552	0.05751	0.0130066	Pparg	1
BP	GO:0008643	carbohydrate transport	1|5	163/18048	0.0443538	0.0581614	0.0131539	Adipoq	1
BP	GO:0031100	animal organ regeneration	1|5	163/18048	0.0443538	0.0581614	0.0131539	Pparg	1
BP	GO:0045667	regulation of osteoblast differentiation	1|5	163/18048	0.0443538	0.0581614	0.0131539	Pparg	1
BP	GO:0051224	negative regulation of protein transport	1|5	163/18048	0.0443538	0.0581614	0.0131539	Adipoq	1
BP	GO:0072073	kidney epithelium development	1|5	167/18048	0.0454221	0.0594588	0.0134473	Adipoq	1
BP	GO:0006694	steroid biosynthetic process	1|5	168/18048	0.0456891	0.0596013	0.0134796	Egr1	1
BP	GO:1904950	negative regulation of establishment of protein localization	1|5	168/18048	0.0456891	0.0596013	0.0134796	Adipoq	1
BP	GO:0010469	regulation of signaling receptor activity	1|5	172/18048	0.0467562	0.060783	0.0137468	Pparg	1
BP	GO:0050714	positive regulation of protein secretion	1|5	172/18048	0.0467562	0.060783	0.0137468	Pparg	1
BP	GO:0007613	memory	1|5	173/18048	0.0470228	0.0609196	0.0137777	Egr1	1
BP	GO:0030178	negative regulation of Wnt signaling pathway	1|5	173/18048	0.0470228	0.0609196	0.0137777	Egr1	1
BP	GO:0120254	olefinic compound metabolic process	1|5	174/18048	0.0472894	0.0611598	0.013832	Egr1	1
BP	GO:0070555	response to interleukin-1	1|5	175/18048	0.0475559	0.0613992	0.0138862	Egr1	1
BP	GO:0010675	regulation of cellular carbohydrate metabolic process	1|5	176/18048	0.0478223	0.0615325	0.0139163	Adipoq	1
BP	GO:0055088	lipid homeostasis	1|5	176/18048	0.0478223	0.0615325	0.0139163	Scd	1
BP	GO:0051100	negative regulation of binding	1|5	177/18048	0.0480887	0.0617698	0.01397	Adipoq	1
BP	GO:0043534	blood vessel endothelial cell migration	1|5	180/18048	0.0488875	0.0626891	0.0141779	Pparg	1
BP	GO:0009755	hormone-mediated signaling pathway	1|5	182/18048	0.0494198	0.0630499	0.0142595	Pparg	1
BP	GO:0010950	positive regulation of endopeptidase activity	1|5	182/18048	0.0494198	0.0630499	0.0142595	Pparg	1
BP	GO:0046887	positive regulation of hormone secretion	1|5	182/18048	0.0494198	0.0630499	0.0142595	Pparg	1
BP	GO:0043123	positive regulation of I-kappaB kinase/NF-kappaB signaling	1|5	184/18048	0.0499518	0.063621	0.0143887	Adipoq	1
BP	GO:0033273	response to vitamin	1|5	188/18048	0.051015	0.0648657	0.0146702	Pparg	1
BP	GO:0001936	regulation of endothelial cell proliferation	1|5	189/18048	0.0512807	0.0649843	0.014697	Pparg	1
BP	GO:0050777	negative regulation of immune response	1|5	189/18048	0.0512807	0.0649843	0.014697	Pparg	1
BP	GO:0010212	response to ionizing radiation	1|5	193/18048	0.0523428	0.0662189	0.0149762	Egr1	1
BP	GO:0097306	cellular response to alcohol	1|5	194/18048	0.0526082	0.0664432	0.0150269	Pparg	1
BP	GO:0007179	transforming growth factor beta receptor signaling pathway	1|5	196/18048	0.0531388	0.0670011	0.0151531	Pparg	1
BP	GO:0010952	positive regulation of peptidase activity	1|5	197/18048	0.053404	0.067111	0.015178	Pparg	1
BP	GO:0097696	receptor signaling pathway via STAT	1|5	197/18048	0.053404	0.067111	0.015178	Pparg	1
BP	GO:0071478	cellular response to radiation	1|5	198/18048	0.0536691	0.0673319	0.0152279	Egr1	1
BP	GO:0001890	placenta development	1|5	199/18048	0.0539342	0.0675521	0.0152777	Pparg	1
BP	GO:0050680	negative regulation of epithelial cell proliferation	1|5	203/18048	0.0549939	0.0687542	0.0155496	Pparg	1
BP	GO:0032640	tumor necrosis factor production	1|5	204/18048	0.0552587	0.0687542	0.0155496	Adipoq	1
BP	GO:0032680	regulation of tumor necrosis factor production	1|5	204/18048	0.0552587	0.0687542	0.0155496	Adipoq	1
BP	GO:0051099	positive regulation of binding	1|5	204/18048	0.0552587	0.0687542	0.0155496	Pparg	1
BP	GO:0030308	negative regulation of cell growth	1|5	207/18048	0.0560527	0.0693985	0.0156953	Pparg	1
BP	GO:0071706	tumor necrosis factor superfamily cytokine production	1|5	207/18048	0.0560527	0.0693985	0.0156953	Adipoq	1
BP	GO:1903555	regulation of tumor necrosis factor superfamily cytokine production	1|5	207/18048	0.0560527	0.0693985	0.0156953	Adipoq	1
BP	GO:0001935	endothelial cell proliferation	1|5	208/18048	0.0563172	0.0694978	0.0157178	Pparg	1
BP	GO:0016051	carbohydrate biosynthetic process	1|5	208/18048	0.0563172	0.0694978	0.0157178	Adipoq	1
BP	GO:0006109	regulation of carbohydrate metabolic process	1|5	209/18048	0.0565817	0.0695964	0.0157401	Adipoq	1
BP	GO:1905475	regulation of protein localization to membrane	1|5	209/18048	0.0565817	0.0695964	0.0157401	Pparg	1
BP	GO:0060291	long-term synaptic potentiation	1|5	210/18048	0.0568461	0.0698078	0.0157879	Egr1	1
BP	GO:0006006	glucose metabolic process	1|5	212/18048	0.0573748	0.0703424	0.0159088	Adipoq	1
BP	GO:0007369	gastrulation	1|5	213/18048	0.057639	0.0705517	0.0159561	Adipoq	1
BP	GO:0007519	skeletal muscle tissue development	1|5	215/18048	0.0581674	0.071083	0.0160763	Egr1	1
BP	GO:0050731	positive regulation of peptidyl-tyrosine phosphorylation	1|5	216/18048	0.0584314	0.0712901	0.0161231	Adipoq	1
BP	GO:0002695	negative regulation of leukocyte activation	1|5	218/18048	0.0589594	0.0718181	0.0162425	Pparg	1
BP	GO:0048771	tissue remodeling	1|5	220/18048	0.0594871	0.072344	0.0163615	Pparg	1
BP	GO:0022408	negative regulation of cell-cell adhesion	1|5	221/18048	0.0597509	0.0725478	0.0164076	Adipoq	1
BP	GO:0032388	positive regulation of intracellular transport	1|5	222/18048	0.0600146	0.0727508	0.0164535	Pparg	1
BP	GO:0043393	regulation of protein binding	1|5	225/18048	0.0608054	0.0735911	0.0166435	Adipoq	1
BP	GO:0043281	regulation of cysteine-type endopeptidase activity involved in apoptotic process	1|5	228/18048	0.0615957	0.0741903	0.016779	Pparg	1
BP	GO:0045088	regulation of innate immune response	1|5	228/18048	0.0615957	0.0741903	0.016779	Pparg	1
BP	GO:0071902	positive regulation of protein serine/threonine kinase activity	1|5	228/18048	0.0615957	0.0741903	0.016779	Adipoq	1
BP	GO:0044242	cellular lipid catabolic process	1|5	229/18048	0.061859	0.0743886	0.0168239	Adipoq	1
BP	GO:1901655	cellular response to ketone	1|5	230/18048	0.0621222	0.0745862	0.0168686	Pparg	1
BP	GO:0060538	skeletal muscle organ development	1|5	231/18048	0.0623854	0.0747831	0.0169131	Egr1	1
BP	GO:0048469	cell maturation	1|5	233/18048	0.0629116	0.0752942	0.0170287	Pparg	1
BP	GO:0010594	regulation of endothelial cell migration	1|5	234/18048	0.0631746	0.0754891	0.0170728	Pparg	1
BP	GO:0046395	carboxylic acid catabolic process	1|5	236/18048	0.0637004	0.075997	0.0171877	Adipoq	1
BP	GO:0016054	organic acid catabolic process	1|5	238/18048	0.064226	0.0763824	0.0172748	Adipoq	1
BP	GO:0045637	regulation of myeloid cell differentiation	1|5	238/18048	0.064226	0.0763824	0.0172748	Adipoq	1
BP	GO:0001649	osteoblast differentiation	1|5	239/18048	0.0644887	0.0764536	0.0172909	Pparg	1
BP	GO:0098742	cell-cell adhesion via plasma-membrane adhesion molecules	1|5	239/18048	0.0644887	0.0764536	0.0172909	Adipoq	1
BP	GO:0050866	negative regulation of cell activation	1|5	241/18048	0.065014	0.0769553	0.0174044	Pparg	1
BP	GO:0019318	hexose metabolic process	1|5	244/18048	0.0658014	0.0776436	0.01756	Adipoq	1
BP	GO:1903828	negative regulation of protein localization	1|5	244/18048	0.0658014	0.0776436	0.01756	Adipoq	1
BP	GO:0009266	response to temperature stimulus	1|5	245/18048	0.0660637	0.0778313	0.0176025	Pparg	1
BP	GO:0042445	hormone metabolic process	1|5	246/18048	0.066326	0.0780185	0.0176448	Egr1	1
BP	GO:0046777	protein autophosphorylation	1|5	247/18048	0.0665883	0.0782049	0.017687	Adipoq	1
BP	GO:0043122	regulation of I-kappaB kinase/NF-kappaB signaling	1|5	252/18048	0.0678986	0.0796198	0.018007	Adipoq	1
BP	GO:0060828	regulation of canonical Wnt signaling pathway	1|5	256/18048	0.0689458	0.0807222	0.0182563	Egr1	1
BP	GO:0035195	miRNA-mediated gene silencing	1|5	257/18048	0.0692074	0.0807777	0.0182689	Pparg	1
BP	GO:0071248	cellular response to metal ion	1|5	257/18048	0.0692074	0.0807777	0.0182689	Pparg	1
BP	GO:0030522	intracellular receptor signaling pathway	1|5	259/18048	0.0697305	0.0810121	0.0183219	Pparg	1
BP	GO:0033157	regulation of intracellular protein transport	1|5	259/18048	0.0697305	0.0810121	0.0183219	Adipoq	1
BP	GO:0090276	regulation of peptide hormone secretion	1|5	259/18048	0.0697305	0.0810121	0.0183219	Pparg	1
BP	GO:0002064	epithelial cell development	1|5	260/18048	0.069992	0.0811907	0.0183623	Adipoq	1
BP	GO:0005996	monosaccharide metabolic process	1|5	261/18048	0.0702534	0.0813688	0.0184025	Adipoq	1
BP	GO:2000116	regulation of cysteine-type endopeptidase activity	1|5	262/18048	0.0705148	0.0815253	0.018438	Pparg	1
BP	GO:0002274	myeloid leukocyte activation	1|5	263/18048	0.0707761	0.0815253	0.018438	Pparg	1
BP	GO:0002791	regulation of peptide secretion	1|5	264/18048	0.0710373	0.0815253	0.018438	Pparg	1
BP	GO:0007626	locomotory behavior	1|5	264/18048	0.0710373	0.0815253	0.018438	Egr1	1
BP	GO:0042594	response to starvation	1|5	264/18048	0.0710373	0.0815253	0.018438	Pparg	1
BP	GO:1903320	regulation of protein modification by small protein conjugation or removal	1|5	264/18048	0.0710373	0.0815253	0.018438	Egr1	1
BP	GO:0006898	receptor-mediated endocytosis	1|5	266/18048	0.0715596	0.0816278	0.0184611	Adipoq	1
BP	GO:0035194	post-transcriptional gene silencing by RNA	1|5	266/18048	0.0715596	0.0816278	0.0184611	Pparg	1
BP	GO:0071383	cellular response to steroid hormone stimulus	1|5	266/18048	0.0715596	0.0816278	0.0184611	Egr1	1
BP	GO:0090087	regulation of peptide transport	1|5	266/18048	0.0715596	0.0816278	0.0184611	Pparg	1
BP	GO:0090092	regulation of transmembrane receptor protein serine/threonine kinase signaling pathway	1|5	269/18048	0.0723426	0.0823963	0.0186349	Pparg	1
BP	GO:0071356	cellular response to tumor necrosis factor	1|5	271/18048	0.0728643	0.0828653	0.018741	Adipoq	1
BP	GO:0016441	post-transcriptional gene silencing	1|5	272/18048	0.0731251	0.0829118	0.0187515	Pparg	1
BP	GO:0045926	negative regulation of growth	1|5	272/18048	0.0731251	0.0829118	0.0187515	Pparg	1
BP	GO:0090257	regulation of muscle system process	1|5	276/18048	0.0741676	0.0839675	0.0189903	Pparg	1
BP	GO:0045165	cell fate commitment	1|5	278/18048	0.0746885	0.0843041	0.0190664	Pparg	1
BP	GO:0051091	positive regulation of DNA-binding transcription factor activity	1|5	278/18048	0.0746885	0.0843041	0.0190664	Pparg	1
BP	GO:0007249	I-kappaB kinase/NF-kappaB signaling	1|5	286/18048	0.0767697	0.0865237	0.0195684	Adipoq	1
BP	GO:0034764	positive regulation of transmembrane transport	1|5	287/18048	0.0770296	0.086687	0.0196053	Adipoq	1
BP	GO:0043542	endothelial cell migration	1|5	288/18048	0.0772894	0.0867206	0.0196129	Pparg	1
BP	GO:0071560	cellular response to transforming growth factor beta stimulus	1|5	288/18048	0.0772894	0.0867206	0.0196129	Pparg	1
BP	GO:0031669	cellular response to nutrient levels	1|5	293/18048	0.0785877	0.0880463	0.0199127	Pparg	1
BP	GO:0034612	response to tumor necrosis factor	1|5	296/18048	0.079366	0.0885236	0.0200207	Adipoq	1
BP	GO:0050730	regulation of peptidyl-tyrosine phosphorylation	1|5	296/18048	0.079366	0.0885236	0.0200207	Adipoq	1
BP	GO:0071559	response to transforming growth factor beta	1|5	296/18048	0.079366	0.0885236	0.0200207	Pparg	1
BP	GO:0050806	positive regulation of synaptic transmission	1|5	299/18048	0.0801437	0.089259	0.020187	Egr1	1
BP	GO:0043523	regulation of neuron apoptotic process	1|5	301/18048	0.0806619	0.0895715	0.0202577	Egr1	1
BP	GO:0071695	anatomical structure maturation	1|5	301/18048	0.0806619	0.0895715	0.0202577	Pparg	1
BP	GO:0030217	T cell differentiation	1|5	302/18048	0.0809209	0.0895953	0.0202631	Egr1	1
BP	GO:0043588	skin development	1|5	302/18048	0.0809209	0.0895953	0.0202631	Scd	1
BP	GO:0051384	response to glucocorticoid	1|5	308/18048	0.0824738	0.0911807	0.0206216	Adipoq	1
BP	GO:0010632	regulation of epithelial cell migration	1|5	309/18048	0.0827324	0.0913327	0.020656	Pparg	1
BP	GO:0050769	positive regulation of neurogenesis	1|5	312/18048	0.0835078	0.0919196	0.0207887	Pparg	1
BP	GO:0060070	canonical Wnt signaling pathway	1|5	312/18048	0.0835078	0.0919196	0.0207887	Egr1	1
BP	GO:0030072	peptide hormone secretion	1|5	313/18048	0.0837662	0.0919355	0.0207923	Pparg	1
BP	GO:0031047	gene silencing by RNA	1|5	313/18048	0.0837662	0.0919355	0.0207923	Pparg	1
BP	GO:0044262	cellular carbohydrate metabolic process	1|5	318/18048	0.0850572	0.0932167	0.0210821	Adipoq	1
BP	GO:0002790	peptide secretion	1|5	321/18048	0.0858311	0.0937922	0.0212123	Pparg	1
BP	GO:0090287	regulation of cellular response to growth factor stimulus	1|5	321/18048	0.0858311	0.0937922	0.0212123	Pparg	1
BP	GO:0030111	regulation of Wnt signaling pathway	1|5	324/18048	0.0866044	0.0945004	0.0213724	Egr1	1
BP	GO:0050708	regulation of protein secretion	1|5	329/18048	0.0878922	0.095767	0.0216589	Pparg	1
BP	GO:0007162	negative regulation of cell adhesion	1|5	330/18048	0.0881496	0.0957706	0.0216597	Adipoq	1
BP	GO:0031668	cellular response to extracellular stimulus	1|5	330/18048	0.0881496	0.0957706	0.0216597	Pparg	1
BP	GO:0031099	regeneration	1|5	332/18048	0.0886642	0.0961911	0.0217548	Pparg	1
BP	GO:1902105	regulation of leukocyte differentiation	1|5	334/18048	0.0891785	0.0966101	0.0218496	Adipoq	1
BP	GO:0016042	lipid catabolic process	1|5	336/18048	0.0896927	0.0968886	0.0219126	Adipoq	1
BP	GO:0071241	cellular response to inorganic substance	1|5	336/18048	0.0896927	0.0968886	0.0219126	Pparg	1
BP	GO:0031960	response to corticosteroid	1|5	340/18048	0.0907202	0.0977186	0.0221003	Adipoq	1
BP	GO:0042742	defense response to bacterium	1|5	340/18048	0.0907202	0.0977186	0.0221003	Scd	1
BP	GO:0051402	neuron apoptotic process	1|5	342/18048	0.0912336	0.0981275	0.0221927	Egr1	1
BP	GO:0015833	peptide transport	1|5	343/18048	0.0914903	0.0981275	0.0221927	Pparg	1
BP	GO:0070372	regulation of ERK1 and ERK2 cascade	1|5	343/18048	0.0914903	0.0981275	0.0221927	Adipoq	1
BP	GO:0007611	learning or memory	1|5	347/18048	0.0925162	0.0989464	0.0223779	Egr1	1
BP	GO:0032409	regulation of transporter activity	1|5	347/18048	0.0925162	0.0989464	0.0223779	Adipoq	1
BP	GO:0015849	organic acid transport	1|5	348/18048	0.0927725	0.09908	0.0224082	Pparg	1
BP	GO:0048167	regulation of synaptic plasticity	1|5	350/18048	0.093285	0.0994864	0.0225001	Egr1	1
BP	GO:0051235	maintenance of location	1|5	351/18048	0.0935412	0.0996187	0.02253	Pparg	1
BP	GO:0021700	developmental maturation	1|5	356/18048	0.0948211	0.100839	0.0228061	Pparg	1
BP	GO:0051222	positive regulation of protein transport	1|5	359/18048	0.0955884	0.101512	0.0229582	Pparg	1
BP	GO:0009416	response to light stimulus	1|5	360/18048	0.0958441	0.101641	0.0229873	Pparg	1
BP	GO:0045765	regulation of angiogenesis	1|5	362/18048	0.0963552	0.102039	0.0230774	Pparg	1
BP	GO:0007517	muscle organ development	1|5	364/18048	0.0968661	0.102436	0.0231672	Egr1	1
BP	GO:0002831	regulation of response to biotic stimulus	1|5	366/18048	0.0973767	0.102814	0.0232525	Pparg	1
BP	GO:0044282	small molecule catabolic process	1|5	367/18048	0.0976319	0.102814	0.0232525	Adipoq	1
BP	GO:1901342	regulation of vasculature development	1|5	367/18048	0.0976319	0.102814	0.0232525	Pparg	1
BP	GO:0070371	ERK1 and ERK2 cascade	1|5	369/18048	0.0981422	0.103207	0.0233415	Adipoq	1
BP	GO:0010639	negative regulation of organelle organization	1|5	372/18048	0.0989073	0.103866	0.0234907	Pparg	1
BP	GO:0051962	positive regulation of nervous system development	1|5	373/18048	0.0991622	0.103989	0.0235184	Pparg	1
BP	GO:1903532	positive regulation of secretion by cell	1|5	375/18048	0.0996718	0.104234	0.0235737	Pparg	1
BP	GO:1904951	positive regulation of establishment of protein localization	1|5	375/18048	0.0996718	0.104234	0.0235737	Pparg	1
BP	GO:0042886	amide transport	1|5	379/18048	0.10069	0.105153	0.0237816	Pparg	1
BP	GO:0045862	positive regulation of proteolysis	1|5	384/18048	0.101962	0.106305	0.0240422	Pparg	1
BP	GO:0010631	epithelial cell migration	1|5	385/18048	0.102216	0.106305	0.0240422	Pparg	1
BP	GO:0046486	glycerolipid metabolic process	1|5	385/18048	0.102216	0.106305	0.0240422	Scd	1
BP	GO:0050890	cognition	1|5	387/18048	0.102725	0.10654	0.0240952	Egr1	1
BP	GO:0090132	epithelium migration	1|5	387/18048	0.102725	0.10654	0.0240952	Pparg	1
BP	GO:0090130	tissue migration	1|5	394/18048	0.104502	0.108234	0.0244784	Pparg	1
BP	GO:0018108	peptidyl-tyrosine phosphorylation	1|5	398/18048	0.105516	0.109134	0.024682	Adipoq	1
BP	GO:0018212	peptidyl-tyrosine modification	1|5	400/18048	0.106022	0.109508	0.0247666	Adipoq	1
BP	GO:0018205	peptidyl-lysine modification	1|5	407/18048	0.107794	0.111186	0.025146	Egr1	1
BP	GO:1901214	regulation of neuron death	1|5	418/18048	0.110573	0.113896	0.025759	Egr1	1
BP	GO:0009306	protein secretion	1|5	423/18048	0.111833	0.114881	0.0259817	Pparg	1
BP	GO:1903706	regulation of hemopoiesis	1|5	423/18048	0.111833	0.114881	0.0259817	Adipoq	1
BP	GO:0035592	establishment of protein localization to extracellular region	1|5	425/18048	0.112337	0.115241	0.0260632	Pparg	1
BP	GO:0030098	lymphocyte differentiation	1|5	426/18048	0.112589	0.115343	0.0260861	Egr1	1
BP	GO:0051047	positive regulation of secretion	1|5	429/18048	0.113344	0.115902	0.0262126	Pparg	1
BP	GO:0071214	cellular response to abiotic stimulus	1|5	430/18048	0.113596	0.115902	0.0262126	Egr1	1
BP	GO:0104004	cellular response to environmental stimulus	1|5	430/18048	0.113596	0.115902	0.0262126	Egr1	1
BP	GO:0071692	protein localization to extracellular region	1|5	431/18048	0.113847	0.116001	0.0262351	Pparg	1
BP	GO:0050878	regulation of body fluid levels	1|5	432/18048	0.114099	0.116101	0.0262576	Scd	1
BP	GO:1901654	response to ketone	1|5	437/18048	0.115356	0.117221	0.026511	Pparg	1
BP	GO:0016055	Wnt signaling pathway	1|5	443/18048	0.116862	0.118592	0.026821	Egr1	1
BP	GO:0198738	cell-cell signaling by wnt	1|5	446/18048	0.117614	0.119195	0.0269574	Egr1	1
BP	GO:0001503	ossification	1|5	451/18048	0.118867	0.120303	0.0272079	Pparg	1
BP	GO:0001558	regulation of cell growth	1|5	460/18048	0.121118	0.122253	0.027649	Pparg	1
BP	GO:0003012	muscle system process	1|5	460/18048	0.121118	0.122253	0.027649	Pparg	1
BP	GO:0051090	regulation of DNA-binding transcription factor activity	1|5	461/18048	0.121368	0.122341	0.027669	Pparg	1
BP	GO:0052548	regulation of endopeptidase activity	1|5	466/18048	0.122616	0.123435	0.0279163	Pparg	1
BP	GO:0070997	neuron death	1|5	471/18048	0.123863	0.124524	0.0281626	Egr1	1
BP	GO:0050678	regulation of epithelial cell proliferation	1|5	472/18048	0.124112	0.124608	0.0281817	Pparg	1
BP	GO:0050767	regulation of neurogenesis	1|5	478/18048	0.125607	0.125941	0.028483	Pparg	1
BP	GO:0022407	regulation of cell-cell adhesion	1|5	486/18048	0.127596	0.127765	0.0288957	Adipoq	1
BP	GO:0052547	regulation of peptidase activity	1|5	489/18048	0.128341	0.128341	0.0290258	Pparg	1
CC	GO:0005581	collagen trimer	1|5	61/18303	0.016555	0.115955	0.0762863	Adipoq	1
CC	GO:0030176	integral component of endoplasmic reticulum membrane	1|5	154/18303	0.041372	0.115955	0.0762863	Scd	1
CC	GO:0031227	intrinsic component of endoplasmic reticulum membrane	1|5	162/18303	0.0434832	0.115955	0.0762863	Scd	1
CC	GO:0090575	RNA polymerase II transcription regulator complex	1|5	230/18303	0.0612784	0.122557	0.0806294	Pparg	1
CC	GO:0031301	integral component of organelle membrane	1|5	382/18303	0.100099	0.124119	0.0816572	Scd	1
CC	GO:0043235	receptor complex	1|5	413/18303	0.107856	0.124119	0.0816572	Pparg	1
CC	GO:0031300	intrinsic component of organelle membrane	1|5	416/18303	0.108604	0.124119	0.0816572	Scd	1
CC	GO:0005667	transcription regulator complex	1|5	495/18303	0.128118	0.128118	0.0842881	Pparg	1
MF	GO:0000979	RNA polymerase II core promoter sequence-specific DNA binding	2|5	22/16737	1.64541e-05	0.000822705	0.000277122	Pparg/Egr1	2
MF	GO:0001046	core promoter sequence-specific DNA binding	2|5	49/16737	8.34962e-05	0.00208741	0.000703126	Pparg/Egr1	2
MF	GO:1990841	promoter-specific chromatin binding	2|5	78/16737	0.000212474	0.00354124	0.00119284	Pparg/Egr1	2
MF	GO:0031406	carboxylic acid binding	2|5	174/16737	0.00105273	0.0131591	0.00443253	Pparg/Adipoq	2
MF	GO:0050543	icosatetraenoic acid binding	1|5	10/16737	0.00298418	0.0260991	0.00879128	Pparg	1
MF	GO:0097677	STAT family protein binding	1|5	11/16737	0.00328221	0.0260991	0.00879128	Pparg	1
MF	GO:0033691	sialic acid binding	1|5	13/16737	0.00387805	0.0260991	0.00879128	Adipoq	1
MF	GO:0016717	oxidoreductase activity; acting on paired donors; with incorporation or reduction of molecular oxygen; with oxidation of a pair of donors resulting in the reduction of molecular oxygen to two molecules of water	1|5	14/16737	0.00417586	0.0260991	0.00879128	Scd	1
MF	GO:0036041	long-chain fatty acid binding	1|5	17/16737	0.00506887	0.0281604	0.0094856	Pparg	1
MF	GO:0046965	nuclear retinoid X receptor binding	1|5	22/16737	0.00655579	0.0297706	0.010028	Pparg	1
MF	GO:0070412	R-SMAD binding	1|5	25/16737	0.00744709	0.0297706	0.010028	Pparg	1
MF	GO:0001228	DNA-binding transcription activator activity; RNA polymerase II-specific	2|5	480/16737	0.00774924	0.0297706	0.010028	Pparg/Egr1	2
MF	GO:0001216	DNA-binding transcription activator activity	2|5	486/16737	0.00793861	0.0297706	0.010028	Pparg/Egr1	2
MF	GO:0035035	histone acetyltransferase binding	1|5	30/16737	0.00893117	0.0297706	0.010028	Egr1	1
MF	GO:0051393	alpha-actinin binding	1|5	30/16737	0.00893117	0.0297706	0.010028	Pparg	1
MF	GO:0042974	nuclear retinoic acid receptor binding	1|5	33/16737	0.00982077	0.0306899	0.0103377	Pparg	1
MF	GO:0042805	actinin binding	1|5	41/16737	0.0121899	0.0342067	0.0115223	Pparg	1
MF	GO:0070888	E-box binding	1|5	46/16737	0.0136683	0.0342067	0.0115223	Pparg	1
MF	GO:0001223	transcription coactivator binding	1|5	51/16737	0.0151449	0.0342067	0.0115223	Pparg	1
MF	GO:0004879	nuclear receptor activity	1|5	52/16737	0.0154401	0.0342067	0.0115223	Pparg	1
MF	GO:0030331	nuclear estrogen receptor binding	1|5	52/16737	0.0154401	0.0342067	0.0115223	Pparg	1
MF	GO:0098531	ligand-activated transcription factor activity	1|5	52/16737	0.0154401	0.0342067	0.0115223	Pparg	1
MF	GO:0030374	nuclear receptor coactivator activity	1|5	53/16737	0.0157351	0.0342067	0.0115223	Pparg	1
MF	GO:0005504	fatty acid binding	1|5	56/16737	0.0166198	0.0346246	0.011663	Pparg	1
MF	GO:0008080	N-acetyltransferase activity	1|5	65/16737	0.0192701	0.0385402	0.012982	Sat1	1
MF	GO:0043621	protein self-association	1|5	83/16737	0.0245536	0.0448241	0.0150986	Pparg	1
MF	GO:0046332	SMAD binding	1|5	85/16737	0.0251392	0.0448241	0.0150986	Pparg	1
MF	GO:0033293	monocarboxylic acid binding	1|5	86/16737	0.0254319	0.0448241	0.0150986	Pparg	1
MF	GO:0016410	N-acyltransferase activity	1|5	89/16737	0.0263096	0.0448241	0.0150986	Sat1	1
MF	GO:0016407	acetyltransferase activity	1|5	91/16737	0.0268944	0.0448241	0.0150986	Sat1	1
MF	GO:0005179	hormone activity	1|5	129/16737	0.0379523	0.0606579	0.0204321	Adipoq	1
MF	GO:0001221	transcription coregulator binding	1|5	132/16737	0.038821	0.0606579	0.0204321	Pparg	1
MF	GO:0043177	organic acid binding	1|5	149/16737	0.0437318	0.0662603	0.0223193	Pparg	1
MF	GO:0016922	nuclear receptor binding	1|5	158/16737	0.0463235	0.0681227	0.0229466	Pparg	1
MF	GO:0019903	protein phosphatase binding	1|5	185/16737	0.0540648	0.0772354	0.0260161	Pparg	1
MF	GO:0005506	iron ion binding	1|5	206/16737	0.0600509	0.0834041	0.028094	Scd	1
MF	GO:0016747	acyltransferase activity; transferring groups other than amino-acyl groups	1|5	223/16737	0.0648747	0.0853347	0.0287443	Sat1	1
MF	GO:0016705	oxidoreductase activity; acting on paired donors; with incorporation or reduction of molecular oxygen	1|5	224/16737	0.0651578	0.0853347	0.0287443	Scd	1
MF	GO:0019902	phosphatase binding	1|5	233/16737	0.0677029	0.0853347	0.0287443	Pparg	1
MF	GO:0008022	protein C-terminus binding	1|5	235/16737	0.0682677	0.0853347	0.0287443	Pparg	1
MF	GO:0016746	acyltransferase activity	1|5	252/16737	0.0730577	0.0876427	0.0295218	Sat1	1
MF	GO:0003713	transcription coactivator activity	1|5	254/16737	0.0736199	0.0876427	0.0295218	Pparg	1
MF	GO:0001227	DNA-binding transcription repressor activity; RNA polymerase II-specific	1|5	294/16737	0.0848073	0.0970043	0.0326751	Pparg	1
MF	GO:0001217	DNA-binding transcription repressor activity	1|5	296/16737	0.0853638	0.0970043	0.0326751	Pparg	1
MF	GO:0042277	peptide binding	1|5	322/16737	0.0925739	0.10286	0.0346475	Pparg	1
MF	GO:0061629	RNA polymerase II-specific DNA-binding transcription factor binding	1|5	382/16737	0.109039	0.118521	0.0399228	Pparg	1
MF	GO:0033218	amide binding	1|5	397/16737	0.113118	0.120338	0.040535	Pparg	1
MF	GO:0003712	transcription coregulator activity	1|5	458/16737	0.129551	0.133558	0.0449881	Pparg	1
MF	GO:0048018	receptor ligand activity	1|5	463/16737	0.130887	0.133558	0.0449881	Adipoq	1
MF	GO:0030546	signaling receptor activator activity	1|5	474/16737	0.133821	0.133821	0.0450765	Adipoq	1
