# Supplementary material for: Severe Hypothermia Induces Ferroptosis in Cerebral Cortical Nerve Cells
Source: Int J Mol Sci. 2024 Jul 25;25(15):8086. doi: 10.3390/ijms25158086 (PMC11311695; doi:10.3390/ijms25158086)
Supplement: Supplementary file 1 [file ijms-25-08086-s001.zip › Supplementary Table S4.xls]

## Sheet: 01_FerrDEGs-KEGG-12
ID	Description	GeneRatio	BgRatio	pvalue	p.adjust	qvalue	geneID	Count
rno03320	PPAR signaling pathway	2|5	86/9032	0.000879626	0.0222494	0.0143544	Scd/Adipoq	2
rno04152	AMPK signaling pathway	2|5	125/9032	0.00184901	0.0222494	0.0143544	Scd/Adipoq	2
rno04936	Alcoholic liver disease	2|5	135/9032	0.00215317	0.0222494	0.0143544	Scd/Adipoq	2
rno01040	Biosynthesis of unsaturated fatty acids	1|5	34/9032	0.0186849	0.115767	0.0746881	Scd	1
rno04216	Ferroptosis	1|5	42/9032	0.0230405	0.115767	0.0746881	Sat1	1
rno04930	Type II diabetes mellitus	1|5	49/9032	0.0268389	0.115767	0.0746881	Adipoq	1
rno00330	Arginine and proline metabolism	1|5	51/9032	0.027922	0.115767	0.0746881	Sat1	1
rno01212	Fatty acid metabolism	1|5	61/9032	0.033323	0.115767	0.0746881	Scd	1
rno05217	Basal cell carcinoma	1|5	62/9032	0.0338618	0.115767	0.0746881	Fzd7	1
rno04920	Adipocytokine signaling pathway	1|5	72/9032	0.0392364	0.115767	0.0746881	Adipoq	1
rno04211	Longevity regulating pathway	1|5	90/9032	0.0488504	0.115767	0.0746881	Adipoq	1
rno04912	GnRH signaling pathway	1|5	90/9032	0.0488504	0.115767	0.0746881	Egr1	1
rno04916	Melanogenesis	1|5	99/9032	0.0536284	0.115767	0.0746881	Fzd7	1
rno04933	AGE-RAGE signaling pathway in diabetic complications	1|5	101/9032	0.0546876	0.115767	0.0746881	Egr1	1
rno04928	Parathyroid hormone synthesis, secretion and action	1|5	105/9032	0.0568031	0.115767	0.0746881	Egr1	1
rno04371	Apelin signaling pathway	1|5	137/9032	0.0735911	0.115767	0.0746881	Egr1	1
rno04550	Signaling pathways regulating pluripotency of stem cells	1|5	142/9032	0.0761925	0.115767	0.0746881	Fzd7	1
rno05224	Breast cancer	1|5	148/9032	0.0793065	0.115767	0.0746881	Fzd7	1
rno05226	Gastric cancer	1|5	151/9032	0.0808603	0.115767	0.0746881	Fzd7	1
rno04150	mTOR signaling pathway	1|5	158/9032	0.0844777	0.115767	0.0746881	Fzd7	1
rno04390	Hippo signaling pathway	1|5	158/9032	0.0844777	0.115767	0.0746881	Fzd7	1
rno04934	Cushing syndrome	1|5	158/9032	0.0844777	0.115767	0.0746881	Fzd7	1
rno04932	Non-alcoholic fatty liver disease	1|5	161/9032	0.0860246	0.115767	0.0746881	Adipoq	1
rno04310	Wnt signaling pathway	1|5	168/9032	0.0896257	0.115767	0.0746881	Fzd7	1
rno05225	Hepatocellular carcinoma	1|5	179/9032	0.0952618	0.118125	0.0762094	Fzd7	1
rno05205	Proteoglycans in cancer	1|5	207/9032	0.109482	0.130536	0.084217	Fzd7	1
rno05166	Human T-cell leukemia virus 1 infection	1|5	249/9032	0.130477	0.149807	0.0966495	Egr1	1
rno05020	Prion disease	1|5	273/9032	0.142295	0.157541	0.101639	Egr1	1
rno05165	Human papillomavirus infection	1|5	353/9032	0.180764	0.19323	0.124665	Fzd7	1
rno05010	Alzheimer disease	1|5	391/9032	0.198546	0.205164	0.132364	Fzd7	1
rno05022	Pathways of neurodegeneration - multiple diseases	1|5	477/9032	0.237651	0.237651	0.153323	Fzd7	1

## Sheet: 02_FerrDEGs-KEGG-22
ID	Description	GeneRatio	BgRatio	pvalue	p.adjust	qvalue	geneID	Count
rno03320	PPAR signaling pathway	3|5	86/9032	8.22207e-06	0.000189108	8.65481e-05	Pparg/Scd/Adipoq	3
rno04152	AMPK signaling pathway	3|5	125/9032	2.53621e-05	0.000291664	0.000133485	Pparg/Scd/Adipoq	3
rno04211	Longevity regulating pathway	2|5	90/9032	0.000963001	0.00738301	0.00337895	Pparg/Adipoq	2
rno04936	Alcoholic liver disease	2|5	135/9032	0.00215317	0.0123807	0.00566622	Scd/Adipoq	2
rno04932	Non-alcoholic fatty liver disease	2|5	161/9032	0.00304834	0.0140224	0.00641756	Pparg/Adipoq	2
rno01040	Biosynthesis of unsaturated fatty acids	1|5	34/9032	0.0186849	0.0642206	0.0293916	Scd	1
rno05216	Thyroid cancer	1|5	38/9032	0.0208646	0.0642206	0.0293916	Pparg	1
rno04216	Ferroptosis	1|5	42/9032	0.0230405	0.0642206	0.0293916	Sat1	1
rno04930	Type II diabetes mellitus	1|5	49/9032	0.0268389	0.0642206	0.0293916	Adipoq	1
rno00330	Arginine and proline metabolism	1|5	51/9032	0.027922	0.0642206	0.0293916	Sat1	1
rno01212	Fatty acid metabolism	1|5	61/9032	0.033323	0.0696754	0.0318881	Scd	1
rno04920	Adipocytokine signaling pathway	1|5	72/9032	0.0392364	0.0752031	0.0344179	Adipoq	1
rno04912	GnRH signaling pathway	1|5	90/9032	0.0488504	0.0864276	0.039555	Egr1	1
rno04933	AGE-RAGE signaling pathway in diabetic complications	1|5	101/9032	0.0546876	0.0870981	0.0398618	Egr1	1
rno04928	Parathyroid hormone synthesis, secretion and action	1|5	105/9032	0.0568031	0.0870981	0.0398618	Egr1	1
rno04380	Osteoclast differentiation	1|5	121/9032	0.0652273	0.0937642	0.0429127	Pparg	1
rno04371	Apelin signaling pathway	1|5	137/9032	0.0735911	0.0995645	0.0455673	Egr1	1
rno05202	Transcriptional misregulation in cancer	1|5	194/9032	0.102902	0.131486	0.0601767	Pparg	1
rno05417	Lipid and atherosclerosis	1|5	209/9032	0.110491	0.133752	0.0612138	Pparg	1
rno04714	Thermogenesis	1|5	237/9032	0.124519	0.142903	0.0654019	Pparg	1
rno05166	Human T-cell leukemia virus 1 infection	1|5	249/9032	0.130477	0.142903	0.0654019	Egr1	1
rno05020	Prion disease	1|5	273/9032	0.142295	0.148763	0.0680837	Egr1	1
rno05016	Huntington disease	1|5	307/9032	0.158817	0.158817	0.072685	Pparg	1
