# Supplementary material for: Severe Hypothermia Induces Ferroptosis in Cerebral Cortical Nerve Cells
Source: Int J Mol Sci. 2024 Jul 25;25(15):8086. doi: 10.3390/ijms25158086 (PMC11311695; doi:10.3390/ijms25158086)
Supplement: Supplementary file 1 [file ijms-25-08086-s001.zip › Supplementary Table S5.xls]

## Sheet: 01_FerrDEGs-GSEA-12
ID	Description	setSize	enrichmentScore	NES	pvalue	p.adjust	qvalue	rank	leading_edge	core_enrichment
rno04152	AMPK signaling pathway	102	0.660197	2.05688	1.06916e-07	3.47478e-05	2.94864e-05	1330	tags=22%, list=11%, signal=19%	LEP/SCD/ADIPOQ/PCK1/FASN/PPARG/CIDEA/LIPE/IRS2/FOXO1/FOXO3/PFKFB3/ACACA/FBP2/PPP2R3B/PIK3R1/PPARGC1A/PFKL/CPT1A/CREB3L4/MAP3K7/PPP2R3C
rno04923	Regulation of lipolysis in adipocytes	42	0.75877	2.03371	1.90177e-06	0.000298733	0.0002535	975	tags=36%, list=8%, signal=33%	PLIN1/PTGER3/CIDEC/TSHR/ADORA1/PTGS2/PDE3B/AQP7/LIPE/IRS2/FABP4/PIK3R1/GNAI3/PNPLA2/ADRB2
rno03320	PPAR signaling pathway	57	0.715123	2.0329	2.75754e-06	0.000298733	0.0002535	1170	tags=28%, list=10%, signal=25%	SCD/ADIPOQ/PLIN1/PCK1/PPARG/ANGPTL4/AQP7/HMGCS2/DBIL5/FABP4/SLC27A1/FABP5/APOA1/LPL/ACSL4/CPT1A
rno04910	Insulin signaling pathway	107	0.609173	1.90975	7.03622e-06	0.000571693	0.000485129	1164	tags=19%, list=10%, signal=17%	PCK1/FASN/SHC4/SOCS3/PRKAR2B/PYGL/PDE3B/LIPE/IRS2/HK2/FOXO1/CALML3/ACACA/FBP2/PHKG2/PIK3R1/PPARGC1A/SHC2/PPP1R3C/PRKCI
rno04920	Adipocytokine signaling pathway	55	0.669736	1.89106	7.84446e-05	0.00365335	0.00310017	1170	tags=16%, list=10%, signal=15%	LEP/ADIPOQ/PCK1/SOCS3/IRS2/NFKBIA/PPARGC1A/ACSL4/CPT1A
rno04922	Glucagon signaling pathway	72	0.628551	1.87301	7.18898e-05	0.00365335	0.00310017	1834	tags=26%, list=16%, signal=22%	PCK1/SIK1/PYGL/PDE3B/FOXO1/CALML3/ACACA/FBP2/PHKG2/PPARGC1A/PFKL/CPT1A/CREB3L4/PLCB1/CREBBP/SLC2A1/GNAQ/GNAS/PLCB4
rno04931	Insulin resistance	83	0.610126	1.85294	7.86875e-05	0.00365335	0.00310017	2273	tags=33%, list=19%, signal=26%	PCK1/IL6/SOCS3/AGT/TRIB3/PYGL/IRS2/FOXO1/SLC27A1/PIK3R1/NFKBIA/PPARGC1A/PPP1R3C/CPT1A/CREB3L4/SLC2A1/SLC27A3/GFPT2/PPP1R3B/OGA/TBC1D4/INSR/PRKCB/MLXIP/STAT3/CREB5/PIK3CB
rno05200	Pathways in cancer	396	0.421329	1.47278	0.000307721	0.0125012	0.0106083	2311	tags=30%, list=20%, signal=25%	GSTO2/PTGER3/IL6/MGST1/FOS/EDN1/PPARG/CEBPA/AGT/GADD45B/PTGS2/RARA/MYC/TGFA/VEGFD/CUL1/FOXO1/PMAIP1/CALML3/HES1/CDKN1A/IL12RB2/FGF10/WNT6/PGF/GSTT4/ITGA3/IL4R/FZD7/LPAR3/EPOR/ZBTB16/GLI1/PIK3R1/GADD45G/GNG3/PTGER4/GLI3/NFKBIA/CSF2RB/COL4A1/AGTR1A/GNAI3/BCL2L1/NOTCH2/IL15RA/COL4A2/FASLG/BCL2L11/WNT5B/BRCA2/CKS2/DAPK1/PIM1/FZD4/GNGT2/GSTA6/IL3RA/GNB3/GSTT3/HMOX1/PLCB1/TCF7L2/RUNX1/GADD45A/CKS1B/F2/…
rno04932	Non-alcoholic fatty liver disease	133	0.521217	1.67118	0.00056326	0.0203399	0.0172601	1038	tags=10%, list=9%, signal=9%	LEP/ADIPOQ/IL6/FOS/SOCS3/PPARG/CEBPA/IRS2/COX7A1/PIK3R1/CYP2E1/FASLG/BCL2L11
rno05204	Chemical carcinogenesis - DNA adducts	26	0.731152	1.81656	0.000700873	0.0227784	0.0193293	1506	tags=50%, list=13%, signal=44%	GSTO2/MGST1/PTGS2/CYP1B1/UGT1A1/GSTT4/CBR1/CYP2E1/GSTA6/GSTT3/LOC100360601/GSTA1/GSTT1

## Sheet: 02_FerrDEGs-GSEA-22
ID	Description	setSize	enrichmentScore	NES	pvalue	p.adjust	qvalue	rank	leading_edge	core_enrichment
rno00190	Oxidative phosphorylation	109	-0.68171	-2.42494	2.05606e-12	6.70277e-10	5.77862e-10	2772	tags=74%, list=24%, signal=57%	ATP5MF/SDHC/NDUFA2/UQCR11/COX7C/CYCS/UQCRH/NDUFS7/NDUFB2/NDUFB3/NDUFC1/NDUFS4/COX5A/SDHD/ATP5F1D/PPA2/UQCRB/NDUFA6/NDUFS8/NDUFA4/NDUFB7/ATP5MG/NDUFA13/NDUFAB1/NDUFC2/UQCRFS1/ATP5F1E/NDUFB11/UQCRC2/ATP5F1B/SDHA/NDUFB6/COX4I1/ND3/NDUFB10/ATP5PD/ATP5PO/NDUFB9/NDUFA12/COX5B/COX6B1/NDUFS2/NDUFA10/ATP5F1A/COX8B/COX7A2/UQCRC1/ATP5MC3/ATP5PF/NDUFV1/ATP5F1C/ND4L/UQCRQ/CYC1/NDUFB5/ATP5MC1/NDUFV2/COX6C/NDUF…
rno04910	Insulin signaling pathway	108	0.572035	1.8994	2.16615e-05	0.00326104	0.00281142	2066	tags=30%, list=18%, signal=25%	PCK1/SHC4/FASN/SOCS3/PRKAR2B/CALML3/SHC2/PTPRF/FBP2/PYGL/MAPK10/FOXO1/PKLR/SOCS1/PHKG2/HK2/MKNK2/PRKAG3/IRS2/CBLB/ACACA/PDE3B/SOCS2/PPP1R3C/CALM1/PRKCI/SOS2/CALM3/PHKA1/BAD/PYGM/SREBF1
rno05020	Prion disease	215	-0.436014	-1.68671	3.00095e-05	0.00326104	0.00281142	2758	tags=45%, list=23%, signal=35%	SDHC/NDUFA2/UQCR11/COX7C/CYCS/UQCRH/NDUFS7/NDUFB2/NDUFB3/NDUFC1/NDUFS4/ATF6B/COX5A/SDHD/ATP5F1D/UQCRB/NDUFA6/NDUFS8/NDUFA4/NDUFB7/SLC25A4/NDUFA13/NDUFAB1/NDUFC2/UQCRFS1/ATP5F1E/NDUFB11/UQCRC2/ATP5F1B/SDHA/BAX/NDUFB6/COX4I1/ND3/NDUFB10/ATP5PD/ATP5PO/NDUFB9/NDUFA12/COX5B/COX6B1/KLC4/NDUFS2/NDUFA10/ATP5F1A/COX8B/COX7A2/UQCRC1/ATP5MC3/ATP5PF/NDUFV1/ATP5F1C/ND4L/UQCRQ/CYC1/NDUFB5/NOTCH1/ATP5MC1/NDUFV2…
rno05415	Diabetic cardiomyopathy	174	-0.45744	-1.71614	4.04106e-05	0.00329347	0.00283938	2758	tags=53%, list=23%, signal=41%	SDHC/NDUFA2/UQCR11/COX7C/PDK3/UQCRH/GSR/NDUFS7/NDUFB2/NDUFB3/NDUFC1/NDUFS4/COX5A/SDHD/CPT1B/ATP5F1D/PPARA/UQCRB/NDUFA6/NDUFS8/NDUFA4/PLCB3/NDUFB7/SLC25A4/SLC2A4/NDUFA13/NDUFAB1/NDUFC2/UQCRFS1/ATP5F1E/NDUFB11/UQCRC2/ATP5F1B/SDHA/MPC1/NDUFB6/COX4I1/ND3/NDUFB10/ATP5PD/ATP5PO/NDUFB9/NDUFA12/COX5B/COX6B1/NDUFS2/NDUFA10/ATP5F1A/GYS1/COX8B/COX7A2/UQCRC1/ATP5MC3/ATP5PF/NDUFV1/MPC2/ATP5F1C/ND4L/UQCRQ/CYC1…
rno04260	Cardiac muscle contraction	70	-0.584747	-1.94727	5.90906e-05	0.00385271	0.00332151	2050	tags=46%, list=17%, signal=38%	UQCRFS1/UQCRC2/COX4I1/COX5B/COX6B1/MYL4/COX8B/COX7A2/UQCRC1/UQCRQ/CYC1/COX6C/ATP2A2/SLC8A2/COX2/CACNG4/CYTB/COX6B2/COX3/RYR2/CACNA1D/COX1/CACNB2/COX4I2/CASQ2/MYH6/ATP1B1/MYL2/MYL3/TPM3/TNNC1/MYH7
rno04923	Regulation of lipolysis in adipocytes	43	0.669621	1.93031	0.000268072	0.0109721	0.0094593	436	tags=16%, list=4%, signal=16%	ADRB3/PTGER3/CIDEC/PLIN1/TSHR/PTGS2/ADORA1
rno05012	Parkinson disease	218	-0.409295	-1.58723	0.000202719	0.0109721	0.0094593	2951	tags=45%, list=25%, signal=34%	HTRA2/UBE2J1/VDAC1/LRRK2/NDUFB4/KIF5A/SDHC/NDUFA2/UQCR11/COX7C/CYCS/MFN1/UQCRH/NDUFS7/NDUFB2/NDUFB3/NDUFC1/NDUFS4/COX5A/SDHD/ATP5F1D/UQCRB/NDUFA6/NDUFS8/UCHL1/NDUFA4/NDUFB7/SLC25A4/NDUFA13/NDUFAB1/NDUFC2/UQCRFS1/ATP5F1E/NDUFB11/UQCRC2/ATP5F1B/SDHA/BAX/NDUFB6/COX4I1/ND3/SLC18A2/NDUFB10/ATP5PD/ATP5PO/NDUFB9/NDUFA12/COX5B/COX6B1/KLC4/NDUFS2/NDUFA10/ATP5F1A/COX8B/COX7A2/UQCRC1/ATP5MC3/ATP5PF/NDUFV1/A…
rno05016	Huntington disease	235	-0.403124	-1.57077	0.00030291	0.0109721	0.0094593	2829	tags=41%, list=24%, signal=32%	KIF5A/AP2S1/SDHC/NDUFA2/UQCR11/PIK3R4/COX7C/CYCS/UQCRH/NDUFS7/NDUFB2/NDUFB3/NDUFC1/NDUFS4/COX5A/SDHD/ATP5F1D/SOD2/UQCRB/NDUFA6/NDUFS8/NDUFA4/PLCB3/NDUFB7/SLC25A4/NDUFA13/NDUFAB1/NDUFC2/UQCRFS1/ATP5F1E/NDUFB11/UQCRC2/ATP5F1B/SDHA/BAX/NDUFB6/COX4I1/ND3/RCOR1/NDUFB10/ATP5PD/ATP5PO/NDUFB9/NDUFA12/COX5B/COX6B1/KLC4/NDUFS2/GRIA3/NDUFA10/ATP5F1A/COX8B/COX7A2/UQCRC1/ATP5MC3/ATP5PF/NDUFV1/ATP5F1C/ND4L/UQC…
rno05014	Amyotrophic lateral sclerosis	279	-0.374575	-1.50125	0.000272156	0.0109721	0.0094593	2758	tags=35%, list=23%, signal=28%	SDHC/NDUFA2/UQCR11/PIK3R4/COX7C/CYCS/UQCRH/NDUFS7/NDUFB2/NDUFB3/NDUFC1/NDUFS4/ATXN2L/SRSF3/COX5A/FIG4/SDHD/ATP5F1D/UQCRB/NDUFA6/NDUFS8/NDUFA4/NDUFB7/NDUFA13/NDUFAB1/NDUFC2/UQCRFS1/ATP5F1E/NDUFB11/UQCRC2/ATP5F1B/NUP35/SDHA/BAX/NDUFB6/COX4I1/ND3/NXT2/NDUFB10/ATP5PD/ATP5PO/NDUFB9/NDUFA12/COX5B/COX6B1/KLC4/NDUFS2/NDUFA10/ATP5F1A/COX8B/COX7A2/UQCRC1/ATP5MC3/ATP5PF/NDUFV1/ATP5F1C/RAE1/ND4L/UQCRQ/CYC1/N…
rno04920	Adipocytokine signaling pathway	56	0.615619	1.85741	0.000544715	0.0177577	0.0153094	1572	tags=23%, list=13%, signal=20%	LEP/ADIPOQ/PCK1/SOCS3/MAPK10/ACSL4/TRADD/PRKAG3/IRS2/ACSL3/NFKBIA/CPT1A/NFKBIE
rno04152	AMPK signaling pathway	102	0.517857	1.70251	0.00081937	0.0236018	0.0203477	1262	tags=16%, list=11%, signal=14%	LEP/ADIPOQ/SCD/PCK1/PPARG/FASN/PFKFB3/PPP2R2B/FBP2/FOXO1/MAP3K7/FOXO3/PPP2R3B/PRKAG3/IRS2/ACACA
rno04080	Neuroactive ligand-receptor interaction	140	0.486769	1.6672	0.000868777	0.0236018	0.0203477	637	tags=23%, list=5%, signal=22%	LEP/ADRB3/OXTR/EDN1/PTGER3/MC2R/PTGER2/GPR156/F2/TSHR/TAAR4/GNRH1/HCRTR1/SCTR/AGT/HTR2B/F2RL2/CHRNA1/CHRNB2/TRH/CHRNE/SSTR3/GHRH/GABRR1/ADORA1/ADM/NTSR2/PENK/NTSR1/CHRND/UCN2/F2RL3
rno05022	Pathways of neurodegeneration - multiple diseases	358	-0.340253	-1.38927	0.00108278	0.0271528	0.0234091	2758	tags=33%, list=23%, signal=26%	SDHC/NDUFA2/UQCR11/PIK3R4/BAK1/COX7C/CYCS/MFN1/UQCRH/NDUFS7/NDUFB2/NDUFB3/NDUFC1/NDUFS4/ATXN2L/COX5A/FIG4/SDHD/ATP5F1D/PEG12/UQCRB/NDUFA6/NDUFS8/UCHL1/LRP5/NDUFA4/PLCB3/NDUFB7/SLC25A4/FADD/NDUFA13/NDUFAB1/NDUFC2/WNT11/UQCRFS1/ATP5F1E/NDUFB11/UQCRC2/ATP5F1B/SDHA/BAX/NDUFB6/COX4I1/ND3/FZD6/NDUFB10/ATP5PD/ATP5PO/NDUFB9/NDUFA12/COX5B/COX6B1/KLC4/NDUFS2/GRIA3/NDUFA10/ATP5F1A/COX8B/COX7A2/UQCRC1/ATP5MC…
rno04630	JAK-STAT signaling pathway	95	0.52258	1.70822	0.00134867	0.0314048	0.0270748	1924	tags=32%, list=16%, signal=27%	LEP/IL13RA1/SOCS3/CDKN1A/IL21R/OSM/IFNLR1/MYC/BCL2/CLCF1/LIF/IL2RB/CNTF/IL10RA/CISH/SOCS1/AOX1/IL2RA/AOX2/OSMR/IL4R/PDGFRA/CRLF2/STAT5B/SOCS2/SOCS6/CREBBP/SOS2/PTPN2/IL3RA
rno05010	Alzheimer disease	298	-0.355133	-1.42101	0.00164138	0.0356727	0.0307544	2758	tags=35%, list=23%, signal=27%	SDHC/NDUFA2/UQCR11/PIK3R4/COX7C/CYCS/UQCRH/NDUFS7/NDUFB2/NDUFB3/NDUFC1/NDUFS4/COX5A/SDHD/ATP5F1D/PEG12/UQCRB/NDUFA6/NDUFS8/LRP5/NDUFA4/PLCB3/NDUFB7/SLC25A4/FADD/NDUFA13/NDUFAB1/NDUFC2/WNT11/LPL/UQCRFS1/ATP5F1E/NDUFB11/UQCRC2/ATP5F1B/SDHA/NDUFB6/COX4I1/ND3/FZD6/NDUFB10/ATP5PD/ATP5PO/NDUFB9/NDUFA12/COX5B/COX6B1/KLC4/NDUFS2/NDUFA10/ATP5F1A/COX8B/COX7A2/UQCRC1/ATP5MC3/ATP5PF/NDUFV1/ATP5F1C/ND4L/UQCRQ…
rno05208	Chemical carcinogenesis - reactive oxygen species	192	-0.387719	-1.48168	0.00186756	0.0380516	0.0328052	2758	tags=50%, list=23%, signal=39%	SDHC/NDUFA2/UQCR11/COX7C/UQCRH/NDUFS7/NDUFB2/NDUFB3/NDUFC1/NDUFS4/COX5A/SDHD/ATP5F1D/SOD2/UQCRB/NDUFA6/HIF1A/NDUFS8/NDUFA4/NDUFB7/SLC25A4/NDUFA13/NDUFAB1/NDUFC2/UQCRFS1/ATP5F1E/NDUFB11/UQCRC2/ATP5F1B/SDHA/NDUFB6/COX4I1/ND3/NDUFB10/ATP5PD/ATP5PO/NDUFB9/NDUFA12/EPHX3/COX5B/COX6B1/NDUFS2/NDUFA10/ATP5F1A/COX8B/COX7A2/UQCRC1/ATP5MC3/ATP5PF/NDUFV1/ATP5F1C/ND4L/UQCRQ/CYC1/VEGFA/NDUFB5/GSTM2/ATP5MC1/NDUF…
rno04350	TGF-beta signaling pathway	73	0.538341	1.68701	0.00248883	0.0477269	0.0411466	1481	tags=25%, list=13%, signal=22%	GDF5/ACVR1C/GREM2/NOG/TGIF1/THBS1/MYC/IGSF1/FBN1/ID4/ACVR2B/TFDP1/CDKN2B/LRRC32/ID2/FST/SMAD2/LTBP1

## Sheet: 03_FerrDEGs-GSEA-30
ID	Description	setSize	enrichmentScore	NES	pvalue	p.adjust	qvalue	rank	leading_edge	core_enrichment
rno04923	Regulation of lipolysis in adipocytes	42	0.769375	2.17231	1.7673e-07	5.72604e-05	5.00424e-05	830	tags=36%; list=7%; signal=33%	PLIN1/PTGER3/CIDEC/TSHR/ADORA1/PTGS2/PDE3B/AQP7/LIPE/IRS2/FABP4/PIK3R1/GNAI3/PNPLA2/ADRB2
rno03320	PPAR signaling pathway	56	0.714358	2.10365	4.093e-07	6.63066e-05	5.79482e-05	1000	tags=27%; list=9%; signal=25%	SCD/ADIPOQ/PLIN1/PCK1/ANGPTL4/AQP7/HMGCS2/DBIL5/FABP4/SLC27A1/FABP5/APOA1/LPL/ACSL4/CPT1A
rno04152	AMPK signaling pathway	99	0.627485	2.01069	9.17529e-07	9.90932e-05	8.66019e-05	1157	tags=19%; list=10%; signal=17%	SCD/ADIPOQ/PCK1/FASN/CIDEA/LIPE/IRS2/FOXO1/FOXO3/PFKFB3/ACACA/FBP2/PPP2R3B/PIK3R1/PPARGC1A/PFKL/CPT1A/MAP3K7/PPP2R3C
rno04910	Insulin signaling pathway	105	0.593227	1.92702	1.09231e-05	0.000884768	0.000773238	994	tags=17%; list=9%; signal=16%	PCK1/FASN/SOCS3/PRKAR2B/PYGL/PDE3B/LIPE/IRS2/HK2/FOXO1/ACACA/FBP2/PHKG2/PIK3R1/PPARGC1A/SHC2/PPP1R3C/PRKCI
rno04922	Glucagon signaling pathway	70	0.625795	1.90209	3.43491e-05	0.00222582	0.00194525	1649	tags=24%; list=14%; signal=21%	PCK1/SIK1/PYGL/PDE3B/FOXO1/ACACA/FBP2/PHKG2/PPARGC1A/PFKL/CPT1A/PLCB1/CREBBP/SLC2A1/GNAQ/GNAS/PLCB4
rno04931	Insulin resistance	81	0.598596	1.85705	6.50778e-05	0.0035142	0.00307122	2075	tags=31%; list=18%; signal=25%	PCK1/SOCS3/AGT/TRIB3/PYGL/IRS2/FOXO1/SLC27A1/PIK3R1/NFKBIA/PPARGC1A/PPP1R3C/CPT1A/SLC2A1/SLC27A3/GFPT2/PPP1R3B/OGA/TBC1D4/INSR/PRKCB/MLXIP/STAT3/CREB5/PIK3CB
rno04920	Adipocytokine signaling pathway	54	0.623853	1.82543	0.000256817	0.011887	0.0103885	1000	tags=15%; list=9%; signal=14%	ADIPOQ/PCK1/SOCS3/IRS2/NFKBIA/PPARGC1A/ACSL4/CPT1A
rno05200	Pathways in cancer	386	0.39263	1.45996	0.000540597	0.0218942	0.0191343	2113	tags=28%; list=18%; signal=24%	PTGER3/MGST1/FOS/EDN1/CEBPA/AGT/GADD45B/PTGS2/RARA/MYC/VEGFD/FOXO1/PMAIP1/HES1/CDKN1A/FGF10/WNT6/PGF/GSTT4/ITGA3/IL4R/FZD7/LPAR3/EPOR/ZBTB16/GLI1/PIK3R1/GADD45G/GNG3/PTGER4/GLI3/NFKBIA/CSF2RB/COL4A1/AGTR1A/GNAI3/BCL2L1/NOTCH2/IL15RA/COL4A2/BCL2L11/WNT5B/BRCA2/CKS2/DAPK1/PIM1/FZD4/GNGT2/GSTA6/IL3RA/GNB3/GSTT3/HMOX1/PLCB1/TCF7L2/RUNX1/GADD45A/CKS1B/F2/TRAF6/CREBBP/GSTA1/F2R/BCR/FLT4/LAMA4/BDKRB2/GS…
rno05168	Herpes simplex virus 1 infection	231	-0.390909	-1.49906	0.000926759	0.0333633	0.0291577	2158	tags=34%; list=19%; signal=28%	TYK2/ZFP169/LOC103691005/ZFP566/ZFP9/LOC100910577/MAVS/BAK1/ZFP764/ZFP954/ZFP606/ZFP78/ZFP180/CASP9/AKT3/BAX/RGD1563400/ZFP267/ZFP39/STAT2/LOC100125368/ZFP133/SYK/IRF9/FADD/ZFP157/ZFP949/CFP/ZFP300/ZFP689/ZFP560/ZFP790/LOC102549842/PIK3R3/TRADD/SRSF9/ZFP709L1/ZFP354A/ZFP869/RT1-N3/ZFP472/ZFP14/ZFP426/ZIM1/LOC691170/RT1-CE3/STING1/RT1-DMA/ZFP28/ZFP182/ZFP617/ZFP866/ZFP563/BCL2/LOC102547287/ZFP418/…
rno00020	Citrate cycle (TCA cycle)	26	0.703767	1.77898	0.00141354	0.0457985	0.0400254	150	tags=12%; list=1%; signal=11%	PCK1/ACLY/PC
